# Supplementary material for: Tetra­kis(dihydrogen pefloxacinium) di-μ2-chlorido-bis­[tetra­chloridobismuthate(III)] tetra­chloride octa­hydrate
Source: Acta Crystallogr Sect E Struct Rep Online. 2008 Jun 19;64(Pt 7):m931–2. doi: 10.1107/S1600536808017674 (PMC2961801; doi:10.1107/S1600536808017674)
Supplement: Supplementary file 1 [file e-64-0m931-sup1.cif]

##############################################################################
###                                                                        ###
###        Electronic paper (Acta Crystallographica Section E)             ###
###                                                                        ###
##############################################################################
#                                                                            #
# This CIF contains the data in a paper accepted for publication in Acta     #
# Crystallographica Section E. It conforms to the requirements of Notes      #
# for Authors for Section E, and has been peer reviewed under the auspices   #
# of the IUCr Commission on Journals.                                        #
#                                                                            #
# Full details of the Crystallographic Information File format               #
# are given in the paper "The Crystallographic Information File (CIF):       #
# a New Standard Archive File for Crystallography" by S. R. Hall, F. H.      #
# Allen and I. D. Brown [Acta Cryst. (1991), A47, 655-685].                  #
#                                                                            #
# The current version of the core CIF dictionary is obtainable from          #
# ftp://ftp.iucr.org/pub/cif_core.dic. The current version number is 2.4.    #
#                                                                            #
# Software is freely available for graphical display of the structure(s) in  #
# this CIF.  For information consult the CIF home page http://www.iucr.org/  #
# cif/home.html                                                              #
#                                                                            #
# This file may be used for bona fide research purposes within the           #
# scientific community so long as proper attribution is given to the journal # 
# article from which it was obtained.                                        #
#                                                                            #
##############################################################################
                                             
data_I
_audit_creation_method     SHELXL-97
_chemical_name_systematic
;
Tetrakis[4-(3-carboxy-1-ethyl-6-fluoro-4-hydroxonio-1,4-dihydro-7-quinolyl)-
1-methylpiperazin-1-ium] di-\m~2~-chlorido-bis[tetrachloridobismuthate(III)]
tetrachloride octahydrate
;
_chemical_name_common
;
Tetrakis(dihydrogen pefloxacinium)
di-\m~2~-chlorido-bis[tetrachloridobismuthate(III)]
tetrachloride octahydrate
;
_chemical_formula_moiety
                          '4(C17 H22 F N3 O3 2+), Bi2 Cl10 4-, 4(Cl -), 8(H2 O)'
_chemical_formula_sum     'C68 H104 Bi2 Cl14 F4 N12 O20'
_chemical_formula_iupac     '(C17 H22 F N3 O3)4 [Bi2 Cl10] Cl4, 8H2 O'
_chemical_formula_weight     2399.89
_chemical_melting_point     ?
_symmetry_cell_setting     Monoclinic
_symmetry_space_group_name_H-M     'C 2/m'
_symmetry_space_group_name_Hall     '-C 2y'
loop_
    _symmetry_equiv_pos_as_xyz
    'x, y, z'
    '-x, y, -z'
    'x+1/2, y+1/2, z'
    '-x+1/2, y+1/2, -z'
    '-x, -y, -z'
    'x, -y, z'
    '-x+1/2, -y+1/2, -z'
    'x+1/2, -y+1/2, z'
_cell_length_a     14.4201(14)
_cell_length_b     25.305(3)
_cell_length_c     12.6359(12)
_cell_angle_alpha     90.00
_cell_angle_beta     99.028(2)
_cell_angle_gamma     90.00
_cell_volume     4553.7(8)
_cell_formula_units_Z     2
_cell_measurement_reflns_used     897
_cell_measurement_theta_min     2.81
_cell_measurement_theta_max     27.52
_cell_measurement_temperature     173(2)
_exptl_crystal_description     Prism
_exptl_crystal_colour     yellow
_exptl_crystal_size_max     0.30
_exptl_crystal_size_mid     0.05
_exptl_crystal_size_min     0.01
_exptl_crystal_density_diffrn     1.750
_exptl_crystal_density_meas     ?
_exptl_crystal_density_method     'not measured'
_exptl_crystal_F_000     2392
_exptl_absorpt_coefficient_mu     4.349
_exptl_absorpt_correction_type     Gaussian
_exptl_absorpt_process_details     '(SADABS; Bruker, 2003)'
_exptl_absorpt_correction_T_min     0.60611
_exptl_absorpt_correction_T_max     0.95806
_exptl_special_details
;
;
_diffrn_ambient_temperature     173(2)
_diffrn_radiation_type     MoK\a
_diffrn_radiation_wavelength     0.71073
_diffrn_radiation_source     'fine-focus sealed tube'
_diffrn_radiation_monochromator     graphite
_diffrn_measurement_device_type     'Bruker SMART 1000 CCD area-detector'
_diffrn_measurement_method     \w
_diffrn_detector_area_resol_mean     8.33
_diffrn_reflns_number     16488
_diffrn_reflns_av_R_equivalents     0.0479
_diffrn_reflns_av_sigmaI/netI     0.0590
_diffrn_reflns_theta_min     1.61
_diffrn_reflns_theta_max     29.50
_diffrn_reflns_theta_full     28.00
_diffrn_measured_fraction_theta_max     0.976
_diffrn_measured_fraction_theta_full     0.999
_diffrn_reflns_limit_h_min     -16
_diffrn_reflns_limit_h_max     19
_diffrn_reflns_limit_k_min     -34
_diffrn_reflns_limit_k_max     30
_diffrn_reflns_limit_l_min     -17
_diffrn_reflns_limit_l_max     8
_diffrn_standards_number     ?
_diffrn_standards_interval_count     ?
_diffrn_standards_interval_time     ?
_diffrn_standards_decay_%     0
_refine_special_details
;
Refinement of <i>F</i>^2^ against ALL reflections. The weighted <i>R</i>-factor
<i>wR</i> and goodness of fit <i>S</i> are based on <i>F</i>^2^, conventional
<i>R</i>-factors <i>R</i> are based on <i>F</i>, with <i>F</i> set to zero for
negative <i>F</i>^2^. The threshold expression of <i>F</i>^2^ >
\s(<i>F</i>^2^) is used only for calculating <i>R</i>-factors(gt) <i>etc</i>.
and is not relevant to the choice of reflections for refinement.
<i>R</i>-factors based on <i>F</i>^2^ are statistically about twice as large
as those based on <i>F</i>, and <i>R</i>- factors based on ALL data will be
even larger.
;
_reflns_number_total     6329
_reflns_number_gt     5310
_reflns_threshold_expression     I>2\s(I)
_refine_ls_structure_factor_coef     Fsqd
_refine_ls_matrix_type     full
_refine_ls_R_factor_all     0.0500
_refine_ls_R_factor_gt     0.0336
_refine_ls_wR_factor_gt     0.0713
_refine_ls_wR_factor_ref     0.0766
_refine_ls_goodness_of_fit_ref     1.078
_refine_ls_restrained_S_all     1.078
_refine_ls_number_reflns     6329
_refine_ls_number_parameters     303
_refine_ls_number_restraints     3
_refine_ls_hydrogen_treatment     mixed
_refine_ls_weighting_scheme     calc
_refine_ls_weighting_details
         'calc w=1/[\s^2^(Fo^2^)+(0.0241P)^2^+5.6647P] where P=(Fo^2^+2Fc^2^)/3'
_atom_sites_solution_hydrogens     geom
_atom_sites_solution_primary     direct
_atom_sites_solution_secondary     difmap
_refine_ls_shift/su_max     0.010
_refine_ls_shift/su_mean     0.001
_refine_diff_density_max     1.227
_refine_diff_density_min     -1.167
_refine_ls_extinction_method     none
_refine_ls_extinction_coef     ?
loop_
    _atom_type_symbol
    _atom_type_description
    _atom_type_scat_dispersion_real
    _atom_type_scat_dispersion_imag
    _atom_type_scat_source
    'C' 'C' 0.0033 0.0016
                         'International Tables Vol C Tables 4.2.6.8 and 6.1.1.4'
    'H' 'H' 0.0000 0.0000
                         'International Tables Vol C Tables 4.2.6.8 and 6.1.1.4'
    'N' 'N' 0.0061 0.0033
                         'International Tables Vol C Tables 4.2.6.8 and 6.1.1.4'
    'O' 'O' 0.0106 0.0060
                         'International Tables Vol C Tables 4.2.6.8 and 6.1.1.4'
    'F' 'F' 0.0171 0.0103
                         'International Tables Vol C Tables 4.2.6.8 and 6.1.1.4'
    'Cl' 'Cl' 0.1484 0.1585
                         'International Tables Vol C Tables 4.2.6.8 and 6.1.1.4'
    'Bi' 'Bi' -4.1077 10.2566
                         'International Tables Vol C Tables 4.2.6.8 and 6.1.1.4'
_computing_data_collection     'SMART (Bruker, 1998)'
_computing_cell_refinement     'SAINT (Bruker, 2003)'
_computing_data_reduction     'SAINT (Bruker, 2003)'
_computing_structure_solution     'SHELXTL (Sheldrick, 2008)'
_computing_structure_refinement     'SHELXTL (Sheldrick, 2008)'
_computing_molecular_graphics     'XP in SHELXTL (Sheldrick, 2008)'
_computing_publication_material     'publCIF (Westrip, 2008)'
loop_
    _atom_site_type_symbol
    _atom_site_label
    _atom_site_fract_x
    _atom_site_fract_y
    _atom_site_fract_z
    _atom_site_U_iso_or_equiv
    _atom_site_adp_type
    _atom_site_calc_flag
    _atom_site_refinement_flags
    _atom_site_occupancy
    _atom_site_disorder_assembly
    _atom_site_disorder_group
    Bi Bi 0.478467(9) 0.5000 1.170934(10) 0.01789(3) Uani d S 1 . .
    Cl Cl1 0.36184(6) 0.5000 0.96352(7) 0.02166(18) Uani d S 1 . .
    Cl Cl2 0.32976(7) 0.5000 1.24998(8) 0.0332(2) Uani d S 1 . .
    Cl Cl3 0.46439(4) 0.39397(2) 1.16382(5) 0.02578(14) Uani d . 1 . .
    Cl Cl4 0.58921(10) 0.5000 1.35173(9) 0.0501(3) Uani d S 1 . .
    Cl Cl5 0.5000 0.19810(4) 0.0000 0.0277(2) Uani d S 1 . .
    Cl Cl6 0.9645(3) 0.58510(18) 0.4025(3) 0.0829(12) Uani d P 0.33333 A 1
    O O6 0.9296(2) 0.55576(12) 0.3952(3) 0.0376(8) Uani d P 0.66667 B 2
    Cl Cl7 0.0257(3) 0.5000 0.9040(4) 0.0483(12) Uani d SP 0.33333 C 3
    O O7 0.0152(4) 0.5000 0.8794(5) 0.0447(17) Uani d SP 0.66667 D 4
    F F2 0.69789(11) 0.22163(6) 0.19969(11) 0.0286(4) Uani d . 1 . .
    O O1 0.55734(13) 0.17802(7) 0.73845(15) 0.0286(5) Uani d . 1 . .
    O O2 0.56440(14) 0.25726(7) 0.81762(14) 0.0302(5) Uani d . 1 . .
    H H4 0.5504 0.2396 0.8692 0.045 Uiso calc R 1 . .
    O O3 0.60949(13) 0.17118(7) 0.54491(15) 0.0283(5) Uani d . 1 . .
    H H3 0.5969 0.1586 0.6025 0.042 Uiso calc R 1 . .
    O O5 0.05523(17) 0.41020(10) 0.2439(2) 0.0570(7) Uani d D 1 . .
    H H5B 0.0279(12) 0.3815(5) 0.234(3) 0.085 Uiso d D 1 . .
    H H5C 0.0302(18) 0.4357(6) 0.210(2) 0.085 Uiso d D 1 . .
    N N1 0.70541(15) 0.33043(8) 0.19082(16) 0.0218(5) Uani d . 1 . .
    N N2 0.74434(15) 0.38831(9) 0.00739(17) 0.0235(5) Uani d . 1 . .
    H H2 0.6895 0.4083 -0.0053 0.028 Uiso calc R 1 . .
    N N3 0.62148(14) 0.33321(8) 0.55077(16) 0.0198(5) Uani d . 1 . .
    C C1 0.60166(16) 0.30659(10) 0.6364(2) 0.0215(6) Uani d . 1 . .
    H H1A 0.5905 0.3263 0.6972 0.026 Uiso calc R 1 . .
    C C2 0.59658(16) 0.25233(10) 0.6410(2) 0.0203(6) Uani d . 1 . .
    C C3 0.61226(17) 0.22153(11) 0.5512(2) 0.0227(6) Uani d . 1 . .
    C C4 0.63379(16) 0.25024(10) 0.45924(19) 0.0187(5) Uani d . 1 . .
    C C5 0.65146(16) 0.22261(10) 0.36745(19) 0.0209(6) Uani d . 1 . .
    H H5 0.6481 0.1851 0.3656 0.025 Uiso calc R 1 . .
    C C6 0.67306(17) 0.24941(10) 0.28238(19) 0.0212(6) Uani d . 1 . .
    C C7 0.67653(16) 0.30550(10) 0.27776(19) 0.0206(6) Uani d . 1 . .
    C C8 0.65728(17) 0.33298(10) 0.36801(19) 0.0209(6) Uani d . 1 . .
    H H8 0.6572 0.3705 0.3677 0.025 Uiso calc R 1 . .
    C C9 0.63802(16) 0.30572(10) 0.45928(19) 0.0191(5) Uani d . 1 . .
    C C10 0.65575(17) 0.31800(11) 0.08222(19) 0.0220(6) Uani d . 1 . .
    H H10A 0.5970 0.3388 0.0675 0.026 Uiso calc R 1 . .
    H H10B 0.6391 0.2800 0.0778 0.026 Uiso calc R 1 . .
    C C11 0.71759(18) 0.33095(11) 0.0000(2) 0.0249(6) Uani d . 1 . .
    H H11A 0.7749 0.3088 0.0126 0.030 Uiso calc R 1 . .
    H H11B 0.6838 0.3231 -0.0726 0.030 Uiso calc R 1 . .
    C C12 0.79311(18) 0.40046(11) 0.1187(2) 0.0253(6) Uani d . 1 . .
    H H12A 0.8084 0.4386 0.1245 0.030 Uiso calc R 1 . .
    H H12B 0.8527 0.3804 0.1333 0.030 Uiso calc R 1 . .
    C C13 0.73148(19) 0.38594(11) 0.2011(2) 0.0250(6) Uani d . 1 . .
    H H13A 0.7657 0.3928 0.2740 0.030 Uiso calc R 1 . .
    H H13B 0.6742 0.4081 0.1904 0.030 Uiso calc R 1 . .
    C C14 0.57179(17) 0.22525(10) 0.73660(19) 0.0214(6) Uani d . 1 . .
    C C15 0.62925(18) 0.39181(10) 0.5556(2) 0.0248(6) Uani d . 1 . .
    H H15A 0.5993 0.4049 0.6159 0.030 Uiso calc R 1 . .
    H H15B 0.5948 0.4070 0.4886 0.030 Uiso calc R 1 . .
    C C16 0.72972(19) 0.41048(11) 0.5703(2) 0.0293(7) Uani d . 1 . .
    H H16A 0.7600 0.4031 0.6438 0.044 Uiso calc R 1 . .
    H H16B 0.7312 0.4486 0.5569 0.044 Uiso calc R 1 . .
    H H16C 0.7633 0.3919 0.5198 0.044 Uiso calc R 1 . .
    C C17 0.8038(2) 0.40306(12) -0.0740(2) 0.0336(7) Uani d . 1 . .
    H H17A 0.8594 0.3802 -0.0661 0.050 Uiso calc R 1 . .
    H H17B 0.8235 0.4400 -0.0635 0.050 Uiso calc R 1 . .
    H H17C 0.7678 0.3987 -0.1459 0.050 Uiso calc R 1 . .
loop_
    _atom_site_aniso_label
    _atom_site_aniso_U_11
    _atom_site_aniso_U_22
    _atom_site_aniso_U_33
    _atom_site_aniso_U_12
    _atom_site_aniso_U_13
    _atom_site_aniso_U_23
    Bi 0.02397(6) 0.01417(5) 0.01620(5) 0.000 0.00521(4) 0.000
    Cl1 0.0236(4) 0.0201(4) 0.0211(4) 0.000 0.0032(3) 0.000
    Cl2 0.0413(4) 0.0254(4) 0.0391(5) 0.000 0.0257(4) 0.000
    Cl3 0.0324(3) 0.0162(3) 0.0304(3) 0.0004(2) 0.0101(3) 0.0003(2)
    Cl4 0.0714(8) 0.0404(6) 0.0299(5) 0.000 -0.0188(5) 0.000
    Cl5 0.0309(4) 0.0253(4) 0.0282(4) 0.000 0.0085(4) 0.000
    Cl6 0.079(2) 0.088(3) 0.084(2) -0.014(2) 0.0203(19) -0.022(2)
    O6 0.058(2) 0.0163(14) 0.0394(17) 0.0067(14) 0.0099(15) 0.0009(13)
    Cl7 0.050(2) 0.0267(17) 0.058(2) 0.000 -0.0206(18) 0.000
    O7 0.042(3) 0.038(3) 0.050(3) 0.000 -0.004(3) 0.000
    F2 0.0418(8) 0.0238(8) 0.0208(7) 0.0034(7) 0.0070(6) -0.0058(6)
    O1 0.0358(10) 0.0205(9) 0.0294(10) 0.0011(8) 0.0042(8) 0.0024(7)
    O2 0.0472(10) 0.0221(9) 0.0239(9) -0.0025(8) 0.0138(8) -0.0013(7)
    O3 0.0393(10) 0.0200(9) 0.0267(9) -0.0044(8) 0.0087(8) 0.0007(7)
    O5 0.0548(14) 0.0491(15) 0.0700(17) -0.0072(12) 0.0190(13) 0.0058(13)
    N1 0.0286(10) 0.0186(10) 0.0177(10) -0.0028(9) 0.0020(8) -0.0021(8)
    N2 0.0248(10) 0.0225(11) 0.0235(10) 0.0054(9) 0.0047(8) 0.0037(8)
    N3 0.0231(9) 0.0181(10) 0.0188(9) 0.0037(8) 0.0052(8) -0.0024(8)
    C1 0.0185(10) 0.0255(13) 0.0210(11) -0.0011(10) 0.0048(9) -0.0041(10)
    C2 0.0162(10) 0.0235(12) 0.0212(11) -0.0002(9) 0.0026(9) -0.0001(9)
    C3 0.0188(11) 0.0258(13) 0.0226(12) -0.0009(10) 0.0005(10) -0.0026(10)
    C4 0.0143(10) 0.0214(12) 0.0197(11) 0.0022(9) 0.0004(9) -0.0020(9)
    C5 0.0188(11) 0.0200(12) 0.0233(12) -0.0019(9) 0.0016(9) -0.0038(9)
    C6 0.0203(11) 0.0239(12) 0.0190(11) 0.0043(10) 0.0021(9) -0.0060(9)
    C7 0.0173(10) 0.0238(12) 0.0198(11) 0.0006(9) 0.0007(9) -0.0009(9)
    C8 0.0233(11) 0.0156(11) 0.0223(12) 0.0027(9) -0.0010(10) -0.0024(9)
    C9 0.0180(10) 0.0224(12) 0.0159(11) 0.0007(9) 0.0001(9) -0.0029(9)
    C10 0.0236(11) 0.0260(13) 0.0157(11) 0.0008(10) 0.0009(9) -0.0016(9)
    C11 0.0291(12) 0.0244(13) 0.0221(12) 0.0028(11) 0.0062(10) -0.0022(10)
    C12 0.0259(12) 0.0226(13) 0.0264(13) -0.0001(10) 0.0012(10) 0.0034(10)
    C13 0.0306(13) 0.0228(13) 0.0204(12) -0.0016(11) 0.0006(10) -0.0047(10)
    C14 0.0184(11) 0.0261(13) 0.0199(11) 0.0009(10) 0.0030(9) 0.0011(10)
    C15 0.0318(12) 0.0199(12) 0.0238(12) 0.0043(10) 0.0078(10) -0.0025(10)
    C16 0.0367(14) 0.0227(13) 0.0297(13) -0.0025(11) 0.0085(11) -0.0062(11)
    C17 0.0360(14) 0.0361(16) 0.0314(14) 0.0074(12) 0.0140(12) 0.0112(12)
_geom_special_details
;
All e.s.d.'s (except the e.s.d. in the dihedral angle between two l.s. planes)
are estimated using the full covariance matrix. The cell e.s.d.'s are taken
into account individually in the estimation of e.s.d.'s in distances, angles
and torsion angles; correlations between e.s.d.'s in cell parameters are only
used when they are defined by crystal symmetry. An approximate (isotropic)
treatment of cell e.s.d.'s is used for estimating e.s.d.'s involving l.s.
planes.
;
loop_
    _geom_bond_atom_site_label_1
    _geom_bond_atom_site_label_2
    _geom_bond_site_symmetry_2
    _geom_bond_distance
    _geom_bond_publ_flag
    Bi Cl2 . 2.5037(10) y
    Bi Cl4 . 2.5737(11) y
    Bi Cl3 . 2.6910(7) y
    Bi Cl3 6_565 2.6911(7) y
    Bi Cl1 . 2.8834(8) y
    Bi Cl1 5_667 3.0687(9) y
    Bi Bi 5_667 4.4596(5) n
    Cl1 Bi 5_667 3.0687(9) n
    F2 C6 . 1.353(3) n
    O1 C14 . 1.214(3) n
    O2 C14 . 1.323(3) n
    O2 H4 . 0.84 n
    O3 C3 . 1.277(3) n
    O3 H3 . 0.84 n
    O5 H5B . 0.828(10) n
    O5 H5C . 0.826(11) n
    N1 C7 . 1.386(3) n
    N1 C13 . 1.455(3) n
    N1 C10 . 1.479(3) n
    N2 C17 . 1.486(4) n
    N2 C11 . 1.501(3) n
    N2 C12 . 1.503(3) n
    N2 H2 . 0.93 n
    N3 C1 . 1.343(3) n
    N3 C9 . 1.401(3) n
    N3 C15 . 1.488(3) n
    C1 C2 . 1.377(4) n
    C1 H1A . 0.95 n
    C2 C3 . 1.424(4) n
    C2 C14 . 1.480(4) n
    C3 C4 . 1.445(4) n
    C4 C9 . 1.405(3) n
    C4 C5 . 1.411(3) n
    C5 C6 . 1.348(4) n
    C5 H5 . 0.95 n
    C6 C7 . 1.422(4) n
    C7 C8 . 1.400(4) n
    C8 C9 . 1.408(4) n
    C8 H8 . 0.95 n
    C10 C11 . 1.507(4) n
    C10 H10A . 0.99 n
    C10 H10B . 0.99 n
    C11 H11A . 0.99 n
    C11 H11B . 0.99 n
    C12 C13 . 1.516(4) n
    C12 H12A . 0.99 n
    C12 H12B . 0.99 n
    C13 H13A . 0.99 n
    C13 H13B . 0.99 n
    C15 C16 . 1.507(4) n
    C15 H15A . 0.99 n
    C15 H15B . 0.99 n
    C16 H16A . 0.98 n
    C16 H16B . 0.98 n
    C16 H16C . 0.98 n
    C17 H17A . 0.98 n
    C17 H17B . 0.98 n
    C17 H17C . 0.98 n
loop_
    _geom_contact_atom_site_label_1
    _geom_contact_atom_site_label_2
    _geom_contact_distance
    _geom_contact_site_symmetry_1
    _geom_contact_site_symmetry_2
    _geom_contact_publ_flag
    O6 O6 2.822(6) . 6_565 y
    O6 Cl6 2.863(5) . 2_756 y
    O6 O5 2.961(4) . 6_665 y
    O6 O6 3.074(6) . 2_756 y
    O6 O3 3.091(4) . 4_656 y
    O7 Cl7 2.888(7) . 5_567 y
    O7 O7 3.146(14) . 5_567 y
loop_
    _geom_angle_atom_site_label_1
    _geom_angle_atom_site_label_2
    _geom_angle_atom_site_label_3
    _geom_angle_site_symmetry_1
    _geom_angle_site_symmetry_3
    _geom_angle
    _geom_angle_publ_flag
    Cl2 Bi Cl4 . . 95.56(4) n
    Cl2 Bi Cl3 . . 87.046(14) n
    Cl4 Bi Cl3 . . 93.594(14) n
    Cl2 Bi Cl3 . 6_565 87.046(14) n
    Cl4 Bi Cl3 . 6_565 93.594(14) n
    Cl3 Bi Cl3 . 6_565 171.10(3) n
    Cl2 Bi Cl1 . . 87.06(3) n
    Cl4 Bi Cl1 . . 177.38(4) n
    Cl3 Bi Cl1 . . 86.529(14) n
    Cl3 Bi Cl1 6_565 . 86.529(14) n
    Cl2 Bi Cl1 . 5_667 170.06(3) n
    Cl4 Bi Cl1 . 5_667 94.38(4) n
    Cl3 Bi Cl1 . 5_667 92.335(14) n
    Cl3 Bi Cl1 6_565 5_667 92.335(14) n
    Cl1 Bi Cl1 . 5_667 83.00(3) n
    Cl2 Bi Bi . 5_667 130.14(2) n
    Cl4 Bi Bi . 5_667 134.31(3) n
    Cl3 Bi Bi . 5_667 89.364(14) n
    Cl3 Bi Bi 6_565 5_667 89.364(14) n
    Cl1 Bi Bi . 5_667 43.076(18) n
    Cl1 Bi Bi 5_667 5_667 39.921(15) n
    Bi Cl1 Bi . 5_667 97.00(2) n
    C14 O2 H4 . . 109.5 n
    C3 O3 H3 . . 109.5 n
    H5B O5 H5C . . 117(3) n
    C7 N1 C13 . . 118.3(2) n
    C7 N1 C10 . . 118.5(2) n
    C13 N1 C10 . . 111.7(2) n
    C17 N2 C11 . . 111.8(2) n
    C17 N2 C12 . . 111.1(2) n
    C11 N2 C12 . . 109.50(19) n
    C17 N2 H2 . . 108.1 n
    C11 N2 H2 . . 108.1 n
    C12 N2 H2 . . 108.1 n
    C1 N3 C9 . . 120.1(2) n
    C1 N3 C15 . . 119.4(2) n
    C9 N3 C15 . . 120.5(2) n
    N3 C1 C2 . . 123.6(2) n
    N3 C1 H1A . . 118.2 n
    C2 C1 H1A . . 118.2 n
    C1 C2 C3 . . 119.7(2) n
    C1 C2 C14 . . 121.2(2) n
    C3 C2 C14 . . 119.1(2) n
    O3 C3 C2 . . 126.0(2) n
    O3 C3 C4 . . 117.4(2) n
    C2 C3 C4 . . 116.5(2) n
    C9 C4 C5 . . 118.8(2) n
    C9 C4 C3 . . 121.1(2) n
    C5 C4 C3 . . 120.1(2) n
    C6 C5 C4 . . 120.0(2) n
    C6 C5 H5 . . 120.0 n
    C4 C5 H5 . . 120.0 n
    C5 C6 F2 . . 118.5(2) n
    C5 C6 C7 . . 123.3(2) n
    F2 C6 C7 . . 118.1(2) n
    N1 C7 C8 . . 122.8(2) n
    N1 C7 C6 . . 120.2(2) n
    C8 C7 C6 . . 116.7(2) n
    C7 C8 C9 . . 120.9(2) n
    C7 C8 H8 . . 119.6 n
    C9 C8 H8 . . 119.6 n
    N3 C9 C4 . . 118.9(2) n
    N3 C9 C8 . . 120.9(2) n
    C4 C9 C8 . . 120.2(2) n
    N1 C10 C11 . . 109.9(2) n
    N1 C10 H10A . . 109.7 n
    C11 C10 H10A . . 109.7 n
    N1 C10 H10B . . 109.7 n
    C11 C10 H10B . . 109.7 n
    H10A C10 H10B . . 108.2 n
    N2 C11 C10 . . 110.0(2) n
    N2 C11 H11A . . 109.7 n
    C10 C11 H11A . . 109.7 n
    N2 C11 H11B . . 109.7 n
    C10 C11 H11B . . 109.7 n
    H11A C11 H11B . . 108.2 n
    N2 C12 C13 . . 110.8(2) n
    N2 C12 H12A . . 109.5 n
    C13 C12 H12A . . 109.5 n
    N2 C12 H12B . . 109.5 n
    C13 C12 H12B . . 109.5 n
    H12A C12 H12B . . 108.1 n
    N1 C13 C12 . . 110.1(2) n
    N1 C13 H13A . . 109.6 n
    C12 C13 H13A . . 109.6 n
    N1 C13 H13B . . 109.6 n
    C12 C13 H13B . . 109.6 n
    H13A C13 H13B . . 108.2 n
    O1 C14 O2 . . 123.6(2) n
    O1 C14 C2 . . 122.4(2) n
    O2 C14 C2 . . 114.0(2) n
    N3 C15 C16 . . 112.5(2) n
    N3 C15 H15A . . 109.1 n
    C16 C15 H15A . . 109.1 n
    N3 C15 H15B . . 109.1 n
    C16 C15 H15B . . 109.1 n
    H15A C15 H15B . . 107.8 n
    C15 C16 H16A . . 109.5 n
    C15 C16 H16B . . 109.5 n
    H16A C16 H16B . . 109.5 n
    C15 C16 H16C . . 109.5 n
    H16A C16 H16C . . 109.5 n
    H16B C16 H16C . . 109.5 n
    N2 C17 H17A . . 109.5 n
    N2 C17 H17B . . 109.5 n
    H17A C17 H17B . . 109.5 n
    N2 C17 H17C . . 109.5 n
    H17A C17 H17C . . 109.5 n
    H17B C17 H17C . . 109.5 n
loop_
    _geom_hbond_atom_site_label_D
    _geom_hbond_atom_site_label_H
    _geom_hbond_atom_site_label_A
    _geom_hbond_site_symmetry_A
    _geom_hbond_distance_DH
    _geom_hbond_distance_HA
    _geom_hbond_distance_DA
    _geom_hbond_angle_DHA
    _geom_hbond_publ_flag
    O2 H4 Cl5 1_556 0.84 2.18 3.014(2) 174 y
    O3 H3 O1 . 0.84 1.96 2.675(3) 143 y
    O3 H3 Cl6 4_646 0.84 2.06 2.559(5) 118 y
    O5 H5B O1 7_556 0.830(10)
                            2.009(18) 2.790(3) 157(4) y
    O5 H5C O7 5_566 0.830(10)
                            2.029(13) 2.851(5) 173(3) y
    O5 H5C Cl7 5_566 0.830(10)
                             2.238(13) 3.056(4) 170(3) y
    N2 H2 Cl1 5_666 0.93 2.52 3.262(2) 137 y
    N2 H2 Cl3 2_656 0.93 2.77 3.423(2) 128 y
data_global
_journal_data_validation_number     ?
_journal_date_recd_electronic     2008-06-02
_journal_date_accepted     2008-06-11
_journal_name_full     'Acta Crystallographica, Section E'
_journal_year     2008
_journal_volume     64
_journal_issue      7
_journal_page_first     m931
_journal_page_last     m932
_journal_paper_category     QM
_journal_coeditor_code     CI2612
_publ_contact_author_name     'Andrey Gerasimenko'
_publ_contact_author_address
;
Institute of Chemistry
FEB RAS
Prosp. 100-letiya Vladivostoka
159
Vladivostok
690022
Russian Federation
;
_publ_contact_author_email     gerasimenko@ich.dvo.ru
_publ_contact_author_fax     '74232311889'
_publ_contact_author_phone     '74232311636'
_publ_section_title
;
Tetrakis(dihydrogen pefloxacinium)
di-\m~2~-chlorido-bis[tetrachloridobismuthate(III)] tetrachloride octahydrate
;
loop_
    _publ_author_name
    _publ_author_footnote
    _publ_author_address
    'Polishchuk, A. V.' .
;
Institute of Chemistry
FEB RAS
Prospekt 100-letiya Vladivostoka 159
Vladivostok 690022
Russian Federation
;
    'Gerasimenko, A. V.' .
;
Institute of Chemistry
FEB RAS
Prospekt 100-letiya Vladivostoka 159
Vladivostok 690022
Russian Federation
;
    'Gayvoronskaya, K. A.' .
;
Institute of Chemistry
FEB RAS
Prospekt 100-letiya Vladivostoka 159
Vladivostok 690022
Russian Federation
;
    'Karaseva, E. T.' .
;
Institute of Chemistry
FEB RAS
Prospekt 100-letiya Vladivostoka 159
Vladivostok 690022
Russian Federation
;
