# Supplementary material for: Tetra­kis(dihydrogen pefloxacinium) di-μ2-chlorido-bis­[tetra­chloridobismuthate(III)] tetra­chloride octa­hydrate
Source: Acta Crystallogr Sect E Struct Rep Online. 2008 Jun 19;64(Pt 7):m931–2. doi: 10.1107/S1600536808017674 (PMC2961801; doi:10.1107/S1600536808017674)
Supplement: Supplementary file 2 [file e-64-0m931-Isup2.hkl]

# 
# h,k,l, Fc-squared, Fo-squared, sigma(Fo-squared) and status flag 
# 
data_I
_shelx_title ' bipflm in C2/m' 
_shelx_refln_list_code          4 
_shelx_F_calc_maximum      983.18 
_exptl_crystal_F_000      2392.00 
_reflns_d_resolution_high  0.7216 
 
loop_ 
 _symmetry_equiv_pos_as_xyz 
 'x, y, z' 
 '-x, y, -z' 
 'x+1/2, y+1/2, z' 
 '-x+1/2, y+1/2, -z' 
 '-x, -y, -z' 
 'x, -y, z' 
 '-x+1/2, -y+1/2, -z' 
 'x+1/2, -y+1/2, z' 
 
_cell_length_a    14.4201 
_cell_length_b    25.3047 
_cell_length_c    12.6359 
_cell_angle_alpha  90.000 
_cell_angle_beta   99.028 
_cell_angle_gamma  90.000 
 
_shelx_F_squared_multiplier     1.000 
 
loop_ 
 _refln_index_h 
 _refln_index_k 
 _refln_index_l 
 _refln_F_squared_calc 
 _refln_F_squared_meas 
 _refln_F_squared_sigma 
 _refln_observed_status 
   2   0   0    69701.71    81507.71   2097.45 o 
   4   0   0    10791.49    11943.54    929.30 o 
   6   0   0    32468.37    33786.13   1401.59 o 
   8   0   0     6951.13     7724.49    348.67 o 
  10   0   0       53.49      656.41    217.72 o 
  12   0   0     1872.07     1529.73    497.85 o 
  14   0   0     1267.45      969.05    556.87 o 
  16   0   0     3444.25     2646.32    624.46 o 
  18   0   0     3392.92     3279.34    745.35 o 
   1   1   0   148094.38   131705.42   4187.70 o 
   3   1   0     1697.42     1790.29     90.21 o 
   5   1   0    27948.76    23856.87    484.76 o 
   7   1   0    40727.43    39231.52    765.94 o 
   9   1   0     5128.72     5236.51    197.75 o 
  11   1   0     1464.18     1663.92    175.86 o 
  13   1   0      160.15      407.70    338.23 o 
  15   1   0     8700.88     8002.46    553.29 o 
  17   1   0     4612.56     5013.28    529.60 o 
  19   1   0     6659.02     7578.64    645.16 o 
   0   2   0     2331.95     1983.79    152.31 o 
   2   2   0   104440.59   104030.16   2295.38 o 
   4   2   0   164617.39   173211.22   3739.31 o 
   6   2   0    24375.10    23566.19    487.03 o 
   8   2   0    10068.08    10126.90    299.20 o 
  10   2   0      388.13      446.15    150.85 o 
  12   2   0      277.36      420.51    223.01 o 
  14   2   0     3467.23     3359.71    437.82 o 
  16   2   0     5143.83     5173.53    503.43 o 
  18   2   0     7699.41     7644.11    774.38 o 
   1   3   0   112328.69   105881.94   2329.65 o 
   3   3   0    98958.02    84549.44   1891.01 o 
   5   3   0    15098.02    14829.92    507.41 o 
   7   3   0    16743.32    15270.79    412.09 o 
   9   3   0     3101.31     2940.89    197.68 o 
  11   3   0     4244.59     4147.78    272.27 o 
  13   3   0       27.28      300.23    330.57 o 
  15   3   0      118.02      862.89    387.37 o 
  17   3   0     1499.42     1730.94    464.32 o 
  19   3   0     2362.66     2791.33    537.46 o 
   0   4   0   102392.04   106233.55   4589.18 o 
   2   4   0   150818.08   136796.42   3015.62 o 
   4   4   0     3618.03     4044.58    245.12 o 
   6   4   0    59071.94    57486.34   1329.58 o 
   8   4   0     3912.79     3741.13    221.24 o 
  10   4   0     6597.98     7165.55    491.47 o 
  12   4   0     5597.55     5490.43    340.42 o 
  14   4   0       94.55     -121.16    442.64 o 
  16   4   0     1154.72     1360.38    718.22 o 
  18   4   0     3228.50     3644.49    530.95 o 
   1   5   0    74193.27    67006.02   1681.61 o 
   3   5   0     4837.99     6689.87    228.08 o 
   5   5   0    17404.50    18444.95    520.24 o 
   7   5   0    14491.30    15669.04    478.97 o 
   9   5   0      139.61      178.80    186.94 o 
  11   5   0     1550.39     1192.63    240.37 o 
  13   5   0      142.32     -163.02    319.35 o 
  15   5   0      622.99      967.69    399.12 o 
  17   5   0     6227.01     5176.04    539.64 o 
  19   5   0     2373.04     2384.06    529.90 o 
   0   6   0    63062.45    65943.81   2916.66 o 
   2   6   0    55121.73    54695.31   1775.31 o 
   4   6   0     1565.29     1808.81    123.35 o 
   6   6   0    65884.48    68809.70   1586.28 o 
   8   6   0    31286.71    27881.25    821.41 o 
  10   6   0     6045.71     6135.73    309.42 o 
  12   6   0      808.69     1167.73    272.14 o 
  14   6   0       78.91     -142.15    425.98 o 
  16   6   0     3129.02     3248.24    460.74 o 
  18   6   0     1235.83     1399.80    480.22 o 
   1   7   0   266331.41   268133.06  10646.04 o 
   3   7   0    11862.88    11539.58    514.96 o 
   5   7   0    53846.88    56204.06   1309.14 o 
   7   7   0    10850.66    10817.32    456.64 o 
   9   7   0     2548.45     2709.97    246.33 o 
  11   7   0      379.41      591.87    267.58 o 
  13   7   0       20.52     -124.04    260.32 o 
  15   7   0      173.87      -59.05    382.99 o 
  17   7   0     3055.88     3187.82    507.76 o 
   0   8   0   154426.27   168298.31   7273.57 o 
   2   8   0    57492.88    61180.46   2246.38 o 
   4   8   0    39843.74    40770.19   1042.43 o 
   6   8   0    17785.76    17004.99    520.02 o 
   8   8   0     9418.33     9262.04    365.64 o 
  10   8   0      650.35      774.33    257.59 o 
  12   8   0      166.77      246.10    265.25 o 
  14   8   0     3838.98     3300.39    448.59 o 
  16   8   0     3867.13     4083.44    507.71 o 
  18   8   0     9000.68     9277.40    678.45 o 
   1   9   0   132436.63   127705.36   3922.18 o 
   3   9   0   117456.39   122291.13   4613.18 o 
   5   9   0     2856.75     3245.66    239.65 o 
   7   9   0    17746.45    18078.67    602.72 o 
   9   9   0      137.06     -118.85    306.68 o 
  11   9   0     1127.33      950.58    278.18 o 
  13   9   0     1090.56      843.78    292.78 o 
  15   9   0     8166.16     8795.33    594.30 o 
  17   9   0     1761.16     1514.49    477.23 o 
   0  10   0   435109.78   449485.03  19292.43 o 
   2  10   0    66803.38    64789.64   1660.42 o 
   4  10   0    94261.56    97748.59   2468.80 o 
   6  10   0    53334.20    52202.44   1177.28 o 
   8  10   0    17054.99    17895.77    624.68 o 
  10  10   0      106.72      -38.99    253.41 o 
  12  10   0      477.41      660.26    271.45 o 
  14  10   0     2569.24     3390.40    351.39 o 
  16  10   0     3199.50     3246.15    500.08 o 
  18  10   0     4897.22     4823.37    750.11 o 
   1  11   0   127784.52   130009.21   4004.30 o 
   3  11   0     3171.60     5396.88    626.10 o 
   5  11   0    22901.00    22279.06    728.86 o 
   7  11   0    23427.38    24672.39    774.58 o 
   9  11   0     2205.67     2069.32    285.35 o 
  11  11   0        9.65     -177.77    264.16 o 
  13  11   0       33.10       19.10    275.62 o 
  15  11   0     4091.28     4429.33    885.28 o 
  17  11   0     5464.28     6971.41    628.68 o 
   0  12   0   323503.50   361000.84  15531.42 o 
   2  12   0    56136.94    58744.87   1876.95 o 
   4  12   0     5267.19     5871.20    288.81 o 
   6  12   0    16129.89    17277.52    491.30 o 
   8  12   0     1820.72     2139.43    284.28 o 
  10  12   0      236.56      185.54    276.22 o 
  12  12   0     1123.12      959.21    299.23 o 
  14  12   0      743.00     1233.62    433.77 o 
  16  12   0     4235.09     4460.08    539.78 o 
  18  12   0     2541.22     2175.36    541.83 o 
   1  13   0    33055.99    29041.71   1015.38 o 
   3  13   0    30001.97    29925.97   1049.02 o 
   5  13   0    18810.10    18247.35    833.11 o 
   7  13   0    14915.64    14820.06    602.07 o 
   9  13   0     4659.89     4799.96    424.34 o 
  11  13   0     2733.82     2752.30    349.04 o 
  13  13   0      810.71      320.84    496.42 o 
  15  13   0       87.55      218.44    430.78 o 
  17  13   0     1567.03     1556.26    518.59 o 
   0  14   0     2744.48     1597.31    380.77 o 
   2  14   0    45253.77    43738.97   1448.86 o 
   4  14   0    16521.31    17727.87    729.31 o 
   6  14   0    37840.18    37494.59    902.56 o 
   8  14   0     6666.53     6632.59    391.84 o 
  10  14   0     4466.35     3984.34    349.92 o 
  12  14   0     1953.80     1843.79    402.49 o 
  14  14   0       47.06     -206.21    694.42 o 
  16  14   0      984.14      547.57    473.56 o 
   1  15   0    37776.69    34779.64   1973.79 o 
   3  15   0     1905.43     2192.82    308.46 o 
   5  15   0     4101.61     3944.22    362.79 o 
   7  15   0     6647.71     6769.42    331.83 o 
   9  15   0      350.78      -20.36    353.31 o 
  11  15   0     1885.02     1786.43    388.72 o 
  13  15   0      371.00      775.57    407.17 o 
  15  15   0      595.32       95.93    437.12 o 
  17  15   0     2361.91     2082.38    534.61 o 
   0  16   0    86802.47    94174.71   4198.89 o 
   2  16   0    60639.80    58493.40   1903.19 o 
   4  16   0     7076.91     8079.12    954.29 o 
   6  16   0    22699.97    22720.25    908.33 o 
   8  16   0    10967.96    11079.85    604.90 o 
  10  16   0       69.54     -519.27    519.27 o 
  12  16   0     3396.33     4819.96    494.35 o 
  14  16   0      597.17      818.60    435.80 o 
  16  16   0     1400.35     1701.24    863.86 o 
   1  17   0    76452.27    73484.06   2359.57 o 
   3  17   0    14544.99    14343.16    686.23 o 
   5  17   0    33899.02    35275.54   1265.76 o 
   7  17   0    14054.90    13758.24    714.40 o 
   9  17   0     2402.69     2256.56    396.43 o 
  11  17   0       61.52      994.11    378.89 o 
  13  17   0       56.60     -181.84    401.84 o 
  15  17   0     1183.90      880.62    463.67 o 
   0  18   0   165071.11   148506.13   6531.08 o 
   2  18   0    19293.99    18723.43    803.93 o 
   4  18   0    16884.30    16828.14    768.30 o 
   6  18   0     9514.93     9838.91    573.41 o 
   8  18   0     4903.33     5062.05    477.86 o 
  10  18   0       52.28      212.85    450.26 o 
  12  18   0     3170.30     3602.63    478.56 o 
  14  18   0     1262.07     1375.31    474.79 o 
  16  18   0     3674.88     4646.94    587.88 o 
   1  19   0    68537.86    65958.29   2161.00 o 
   3  19   0    27418.79    26865.18   2924.28 o 
   5  19   0    14799.64    14477.20    752.38 o 
   7  19   0    13942.64    13416.85    713.82 o 
   9  19   0      429.41      418.26    378.58 o 
  11  19   0     1701.47     2436.20    430.36 o 
  13  19   0     1381.76     1564.80    443.67 o 
  15  19   0     3019.42     3110.60    544.98 o 
   0  20   0    94570.49    91730.20   4155.10 o 
   2  20   0    52568.78    47332.95   2870.97 o 
   4  20   0    22764.11    21408.28    916.30 o 
   6  20   0    23647.28    22738.27    947.72 o 
   8  20   0     6635.88     6821.84    516.25 o 
  10  20   0      377.43     -138.06    385.00 o 
  12  20   0       69.95      124.18    421.23 o 
  14  20   0     1562.30     1923.82    493.87 o 
   1  21   0    44519.84    41517.27   1474.43 o 
   3  21   0     8672.49     9413.80    562.71 o 
   5  21   0     2876.29     3231.60    424.82 o 
   7  21   0    12044.24    12859.54    712.14 o 
   9  21   0      132.67      111.72    384.72 o 
  11  21   0      349.40      662.85    408.79 o 
  13  21   0      451.49      593.15    460.81 o 
  15  21   0     2404.83     2354.24    540.86 o 
   0  22   0    44763.11    43918.43   2194.16 o 
   2  22   0    20120.05    20359.92    897.13 o 
   4  22   0     7637.24     7196.79    980.95 o 
   6  22   0    10976.42    11374.94    712.98 o 
   8  22   0      301.17      898.91    402.51 o 
  10  22   0      354.10      806.04    411.19 o 
  12  22   0        3.69     -216.00    706.80 o 
  14  22   0       41.81     1024.80    866.72 o 
   1  23   0     7966.17     7812.58    544.26 o 
   3  23   0     7494.06     6478.24    500.88 o 
   5  23   0    18234.96    18853.62   1115.17 o 
   7  23   0    11142.16    12742.21    710.34 o 
   9  23   0     4454.85     5399.74    519.25 o 
  11  23   0     1405.53     2173.00    579.72 o 
  13  23   0     1354.43      805.16    480.59 o 
   0  24   0    37815.56    35404.52   1867.65 o 
   2  24   0    11759.90    12017.28    673.02 o 
   4  24   0     3570.58     3747.74    551.63 o 
   6  24   0    10163.87    11394.79    769.62 o 
   8  24   0     6034.28     6334.95    554.56 o 
  10  24   0     1505.68     1239.30    447.61 o 
  12  24   0      181.27       37.54    464.44 o 
   1  25   0    34834.39    32934.90   1269.46 o 
   3  25   0      721.46      649.94    413.05 o 
   5  25   0     4136.76     4817.34    505.31 o 
   7  25   0      796.02     1347.53    431.09 o 
   9  25   0      613.42     1151.19    457.37 o 
  11  25   0       23.98       18.29    472.84 o 
  13  25   0       53.68       49.15    499.26 o 
   0  26   0    23278.11    22357.59   1379.32 o 
   2  26   0    19492.24    17044.30   1344.58 o 
   4  26   0    12274.65    11527.94   1653.00 o 
   6  26   0    12285.90    12879.18    736.28 o 
   8  26   0     7899.74     7529.37    611.85 o 
  10  26   0       26.39       40.15    575.43 o 
  12  26   0      576.86      723.38    762.01 o 
   1  27   0    27072.73    31035.30   1238.06 o 
   3  27   0    16846.59    15788.33    850.75 o 
   5  27   0     8255.16     9266.81    636.78 o 
   7  27   0     8793.02     8595.77    773.91 o 
   9  27   0      529.91      981.97    480.57 o 
  11  27   0        2.73      235.14   1010.46 o 
   0  28   0    43751.03    44582.88   2295.06 o 
   2  28   0    17737.13    15845.66    850.97 o 
   4  28   0     6730.32     5594.32    729.64 o 
   6  28   0     7403.46     6865.63    602.24 o 
   8  28   0     1707.88     2101.80    508.09 o 
  10  28   0      350.84      562.13    497.38 o 
   1  29   0    37287.44    38882.99   1470.38 o 
   3  29   0     8133.91     8256.86    632.77 o 
   5  29   0     7412.83     7951.69   1108.03 o 
   7  29   0     3763.55     3751.02    547.73 o 
   9  29   0       60.83      839.90    966.19 o 
   0  30   0    30883.47    31841.51   1858.14 o 
   2  30   0    15110.93    16067.74    890.51 o 
   4  30   0     8152.94     7517.36    641.37 o 
   6  30   0    11578.13    10434.54   1490.22 o 
   8  30   0     2937.79     3994.15    900.51 o 
   1  31   0    11025.16    12809.46   1177.99 o 
   3  31   0     4042.88     3407.50    559.00 o 
   5  31   0     2267.21     2619.53    555.65 o 
   7  31   0     6047.23     5314.98    642.29 o 
   0  32   0    14545.45    17418.11   1312.69 o 
   2  32   0     5481.18     5490.34    758.68 o 
   4  32   0     1359.03     1052.43    531.34 o 
   6  32   0     6369.21     6758.70    671.81 o 
   1  33   0     6979.23     6652.29    668.06 o 
   3  33   0     4292.88     4869.17    617.47 o 
   5  33   0     3441.82     3342.68    597.38 o 
   0  34   0     5528.52     4684.37    891.94 o 
   2  34   0     6668.29     6575.04    687.88 o 
 -18   0   1     7310.94     8046.52    869.10 o 
 -16   0   1     5179.19     5228.86    690.14 o 
 -14   0   1     7175.04     7205.99    730.12 o 
 -12   0   1    24154.46    22725.12    878.70 o 
 -10   0   1    29869.37    28105.33    991.28 o 
  -8   0   1    40371.20    38591.27   1591.12 o 
  -6   0   1      526.09     1182.40    189.20 o 
  -4   0   1      266.90      660.27    175.58 o 
  -2   0   1     2807.92     3011.58    166.05 o 
   0   0   1    14374.80    14852.71    649.21 o 
   2   0   1    25683.14    26981.52    914.79 o 
   4   0   1   966648.50   901669.63  35172.41 o 
   6   0   1   169294.03   165973.53   4264.07 o 
   8   0   1    26488.53    28136.20   1925.19 o 
  10   0   1    36197.14    35244.57   1027.24 o 
  12   0   1    21340.00    20666.99   1242.25 o 
  14   0   1    11426.89    11853.23    970.95 o 
  16   0   1      613.91     -193.24    551.16 o 
  18   0   1       31.45      474.05    633.97 o 
 -19   1   1     4091.74     3658.17    629.21 o 
 -17   1   1     6692.43     7713.80    581.51 o 
 -15   1   1     9652.49     9559.98    597.80 o 
 -13   1   1    22733.43    22268.19    920.80 o 
 -11   1   1    39205.73    35041.92    852.04 o 
  -9   1   1    43890.76    38456.48    900.07 o 
  -7   1   1    30014.44    26239.60    634.27 o 
  -5   1   1     6500.25     6529.86    255.37 o 
  -3   1   1     3354.05     4509.27    155.35 o 
  -1   1   1    22164.46    21291.30    468.45 o 
   1   1   1    26057.71    23696.11    628.58 o 
   3   1   1    76752.09    74528.71   1711.70 o 
   5   1   1    45963.51    44965.90    941.91 o 
   7   1   1    87150.07    84275.13   1735.63 o 
   9   1   1    32591.80    31259.52    969.66 o 
  11   1   1    10256.47    10550.69    366.67 o 
  13   1   1    11658.49    11550.65    659.34 o 
  15   1   1      636.68      554.58    398.78 o 
  17   1   1       45.42     -404.25    404.25 o 
  19   1   1       46.11      196.32    518.45 o 
 -18   2   1     9122.28     8939.68    647.49 o 
 -16   2   1     8845.49     9562.40    599.71 o 
 -14   2   1    24052.30    23433.14    970.26 o 
 -12   2   1    44436.89    40029.20   1529.81 o 
 -10   2   1    29330.34    27129.95    681.52 o 
  -8   2   1    21260.61    20127.89    520.30 o 
  -6   2   1     9361.30     9732.81    311.73 o 
  -4   2   1    11855.05    12501.67    349.69 o 
  -2   2   1      204.34      571.01     71.91 o 
   0   2   1    95606.01    91977.94   2026.25 o 
   2   2   1    37616.26    36955.93   1415.71 o 
   4   2   1   115132.16   122127.88   2460.18 o 
   6   2   1   107938.36   103639.72   2102.06 o 
   8   2   1   162184.25   153001.97   3107.16 o 
  10   2   1    18065.17    17089.70    491.19 o 
  12   2   1     9697.91     9187.68    464.10 o 
  14   2   1     5501.10     5893.38    608.27 o 
  16   2   1     1198.93      905.12    410.16 o 
  18   2   1      142.00     -426.07    426.07 o 
 -19   3   1     8638.92     8329.24    672.00 o 
 -17   3   1     4629.81     5255.19    522.52 o 
 -15   3   1     2223.78     2024.54    410.43 o 
 -13   3   1    11754.07    10404.74   1210.39 o 
 -11   3   1     7629.35     7283.94    293.78 o 
  -9   3   1     9908.00     9288.28    337.05 o 
  -7   3   1     2119.54     2646.84    168.26 o 
  -5   3   1       58.09      769.88    129.15 o 
  -3   3   1     5728.03     6248.20    231.43 o 
  -1   3   1      275.45      345.89     62.43 o 
   1   3   1    94183.16    92582.79   2048.93 o 
   3   3   1     7237.64     6922.76    775.75 o 
   5   3   1    26230.62    23768.56    539.75 o 
   7   3   1   144091.91   148105.94   3902.16 o 
   9   3   1    28606.45    27644.00    799.56 o 
  11   3   1     6551.74     6390.91    489.27 o 
  13   3   1    12125.56    13079.36    587.27 o 
  15   3   1    10983.50    10957.37    644.82 o 
  17   3   1      778.54      793.88    433.60 o 
  19   3   1      256.95      932.88    752.01 o 
 -18   4   1     6776.64     7848.01    619.04 o 
 -16   4   1     4464.89     4467.08    656.34 o 
 -14   4   1    11102.46    11055.09    614.88 o 
 -12   4   1    12182.34    12439.15    559.47 o 
 -10   4   1     6874.08     7570.20    297.97 o 
  -8   4   1     1351.22     1385.85    162.99 o 
  -6   4   1      357.62      381.84    129.23 o 
  -4   4   1     7953.23     6953.73    262.87 o 
  -2   4   1    28192.92    29991.92    681.73 o 
   0   4   1     3038.81     3376.46    162.40 o 
   2   4   1    72177.57    72998.33   3484.41 o 
   4   4   1    46997.37    50433.86   1156.91 o 
   6   4   1    80949.44    77522.18   1597.34 o 
   8   4   1    39486.30    36950.89    974.42 o 
  10   4   1     9769.20     9758.21    346.43 o 
  12   4   1     7997.08     8156.53    554.31 o 
  14   4   1    16407.60    17550.68    831.12 o 
  16   4   1     3382.99     4071.91    494.02 o 
  18   4   1     1279.32     1953.53    510.97 o 
 -19   5   1     3863.22     5799.08    931.45 o 
 -17   5   1     8120.16     8728.26    643.02 o 
 -15   5   1     7683.88     8584.79    779.62 o 
 -13   5   1    19931.70    19698.84    684.15 o 
 -11   5   1    27417.62    25581.68   1289.84 o 
  -9   5   1     5388.00     5492.55    241.43 o 
  -7   5   1     2991.00     3634.39    187.94 o 
  -5   5   1     1245.65     1781.04    140.06 o 
  -3   5   1     1054.76     1461.20    132.40 o 
  -1   5   1     2648.91     2159.07    168.86 o 
   1   5   1     2887.02     2867.64    211.45 o 
   3   5   1    64332.27    75367.44   4663.64 o 
   5   5   1     2140.23     2213.82    449.70 o 
   7   5   1    20633.57    19853.82    513.72 o 
   9   5   1    18398.41    17075.69    550.66 o 
  11   5   1     9232.32     9140.24    378.89 o 
  13   5   1    12211.61    12593.15    623.23 o 
  15   5   1     7935.22     8246.67    588.83 o 
  17   5   1      152.98      477.33    413.61 o 
 -18   6   1     9416.94    10324.99    697.75 o 
 -16   6   1     5433.66     5109.44    517.14 o 
 -14   6   1     3214.37     3132.12    407.79 o 
 -12   6   1    17827.34    17320.80    631.99 o 
 -10   6   1    15390.94    14743.23    454.58 o 
  -8   6   1     7886.59     7836.89    317.39 o 
  -6   6   1      146.37      416.27    143.72 o 
  -4   6   1    11159.60    12316.31    539.97 o 
  -2   6   1     6940.77     7808.95    339.83 o 
   0   6   1    29963.00    31768.91   1071.70 o 
   2   6   1    21592.07    24083.34    721.65 o 
   4   6   1    29219.23    28576.71    835.26 o 
   6   6   1    68555.86    67363.56   1403.55 o 
   8   6   1    79517.04    76611.63   2043.12 o 
  10   6   1    11841.59    12534.94    743.45 o 
  12   6   1    15498.48    14647.84    620.62 o 
  14   6   1    13162.14    12573.70    703.97 o 
  16   6   1      229.08      184.40    434.55 o 
  18   6   1     1157.68     1352.54    496.48 o 
 -19   7   1     7605.73     6173.68    650.34 o 
 -17   7   1     7369.15     7989.96    633.50 o 
 -15   7   1     3437.18     3698.54    452.25 o 
 -13   7   1    15033.07    14658.05    588.27 o 
 -11   7   1    11980.93    11904.07    505.58 o 
  -9   7   1     5070.86     4967.05    239.51 o 
  -7   7   1    10682.25    11304.04    368.64 o 
  -5   7   1     7165.42     6228.15    338.33 o 
  -3   7   1      733.20     1073.15    164.04 o 
  -1   7   1    23529.60    20954.87    586.14 o 
   1   7   1     4694.98     4325.89    185.66 o 
   3   7   1    17277.58    16689.74    559.96 o 
   5   7   1    60401.16    60016.96   1388.18 o 
   7   7   1    54863.97    56455.14   1798.39 o 
   9   7   1    50939.04    47441.67   1162.58 o 
  11   7   1     9671.72     9635.41    490.77 o 
  13   7   1    15877.35    15786.20    681.99 o 
  15   7   1     5023.80     6036.53   1283.18 o 
  17   7   1      983.58     1246.81    449.97 o 
 -18   8   1     6627.82     7426.48    771.53 o 
 -16   8   1     8532.88    10483.51    661.25 o 
 -14   8   1    21065.78    21623.79    748.64 o 
 -12   8   1    33344.89    34450.90   1019.36 o 
 -10   8   1    31044.48    29169.94    876.95 o 
  -8   8   1    30861.66    28666.00    704.67 o 
  -6   8   1    29765.42    28843.43    773.14 o 
  -4   8   1       99.81      908.94    133.57 o 
  -2   8   1     2110.74     2508.40    198.32 o 
   0   8   1    60494.21    61396.59   1396.26 o 
   2   8   1    53692.96    56433.75   1854.51 o 
   4   8   1    25161.09    31117.78    915.00 o 
   6   8   1    49519.55    50392.12   1198.58 o 
   8   8   1    78886.04    79094.69   1832.13 o 
  10   8   1     7973.82     7922.29    528.28 o 
  12   8   1     8995.17     9429.32    495.08 o 
  14   8   1     3740.87     3739.05    657.30 o 
  16   8   1     1581.52     1576.03    443.54 o 
  18   8   1      305.52      126.05    464.75 o 
 -17   9   1     2848.53     2708.64    972.38 o 
 -15   9   1    11452.53    11394.42    661.99 o 
 -13   9   1    15095.22    15338.67    617.21 o 
 -11   9   1    35241.87    33107.57    981.02 o 
  -9   9   1    28530.07    28588.69   1369.13 o 
  -7   9   1    25329.71    24944.82    691.24 o 
  -5   9   1     7097.44     7390.59    299.53 o 
  -3   9   1       33.44       54.93    159.61 o 
  -1   9   1     4017.91     5615.58    553.80 o 
   1   9   1    72734.55    73271.28   1939.23 o 
   3   9   1    53039.76    54089.01   1561.23 o 
   5   9   1    33386.78    31621.71    947.55 o 
   7   9   1   185703.86   185379.19   4857.70 o 
   9   9   1    19596.39    21701.11    886.85 o 
  11   9   1     6101.51     5588.15    408.19 o 
  13   9   1     6796.20     6196.45    581.62 o 
  15   9   1      947.44      594.33    408.89 o 
  17   9   1       61.31      518.74    451.23 o 
 -18  10   1     4768.23     5609.76    584.49 o 
 -16  10   1     3606.28     3089.99    468.79 o 
 -14  10   1    12041.83    12985.14    562.69 o 
 -12  10   1    26700.95    27081.14    859.07 o 
 -10  10   1    28702.11    28664.99    878.87 o 
  -8  10   1    21539.23    20359.96    554.87 o 
  -6  10   1      974.22     1006.62    163.38 o 
  -4  10   1     9788.70    10189.25    412.73 o 
  -2  10   1    10840.74    11253.74    407.21 o 
   0  10   1    90283.02    94702.09   2538.28 o 
   2  10   1    36068.49    43275.22   1206.39 o 
   4  10   1    40803.42    44451.81   4052.77 o 
   6  10   1   106999.14   113486.86   3018.11 o 
   8  10   1    97039.14    89559.02   2423.70 o 
  10  10   1    34633.45    34008.00   1077.19 o 
  12  10   1    18658.23    18712.97    837.00 o 
  14  10   1     8273.82     8603.76    598.05 o 
  16  10   1     1201.15      889.04    451.23 o 
  18  10   1      240.82       67.24    510.66 o 
 -17  11   1     8125.11     8751.89   1173.71 o 
 -15  11   1     7161.06     7113.41    499.72 o 
 -13  11   1    23247.31    22478.86   1090.12 o 
 -11  11   1    20980.56    18693.59    676.82 o 
  -9  11   1    28613.76    26631.09    826.37 o 
  -7  11   1     3738.28     3333.01    282.49 o 
  -5  11   1     2089.88     1999.77    171.96 o 
  -3  11   1      251.32      344.73    222.99 o 
  -1  11   1     9244.68     9434.33    377.32 o 
   1  11   1     2167.68     2714.17    900.03 o 
   3  11   1    37931.25    39574.39   1130.56 o 
   5  11   1    59680.54    61650.83   1698.78 o 
   7  11   1    38965.21    38076.57   1419.13 o 
   9  11   1    21973.26    23296.25    825.98 o 
  11  11   1     7048.89     8015.70    470.18 o 
  13  11   1     9505.47     9494.74    858.15 o 
  15  11   1     1037.85      722.40    759.15 o 
  17  11   1       48.55     -455.92    455.92 o 
 -18  12   1     8015.69     8051.38    678.83 o 
 -16  12   1     6513.87     6861.10    588.61 o 
 -14  12   1     7440.26     7039.54    438.16 o 
 -12  12   1    22865.06    21871.57    752.14 o 
 -10  12   1    19073.66    17622.35    718.55 o 
  -8  12   1    23313.83    22123.72    873.43 o 
  -6  12   1     3102.47     2925.90    203.13 o 
  -4  12   1       21.01      -50.96    185.16 o 
  -2  12   1       79.53      565.79    183.84 o 
   0  12   1     3578.48     3588.15    841.49 o 
   2  12   1    18987.53    20787.94   1125.64 o 
   4  12   1    31934.12    33231.96    991.87 o 
   6  12   1    62750.41    61350.99   1713.57 o 
   8  12   1    18406.85    17659.46    703.24 o 
  10  12   1    14557.76    14456.19    633.81 o 
  12  12   1     6841.23     7481.82    524.19 o 
  14  12   1    10621.36    11440.05    680.77 o 
  16  12   1      270.20      851.01    538.78 o 
 -17  13   1     4856.58     5428.68   1071.38 o 
 -15  13   1     1595.45     1881.42    345.12 o 
 -13  13   1     8959.13     9232.36    470.78 o 
 -11  13   1     5230.14     5229.87    373.07 o 
  -9  13   1     2076.54     1860.32    295.52 o 
  -7  13   1     1494.46     1721.99    203.57 o 
  -5  13   1       77.23      129.53    207.63 o 
  -3  13   1     4578.95     4269.40    259.15 o 
  -1  13   1     3689.05     3953.71    246.69 o 
   1  13   1    61476.87    59569.72   2139.90 o 
   3  13   1     1400.80     1061.65    255.33 o 
   5  13   1    11906.10    12585.39    529.71 o 
   7  13   1    78101.42    79989.93   2202.51 o 
   9  13   1    25635.35    26621.29   1041.97 o 
  11  13   1     5447.25     5011.84    467.52 o 
  13  13   1     8421.90     8348.77    577.49 o 
  15  13   1     7607.21     9479.10    653.92 o 
  17  13   1      679.42      486.84    487.28 o 
 -16  14   1     2705.96     2510.32    584.47 o 
 -14  14   1    11061.81    12026.22    546.89 o 
 -12  14   1    12655.13    11944.95    630.17 o 
 -10  14   1     3975.11     3892.73    336.53 o 
  -8  14   1     1408.99     1302.63    280.00 o 
  -6  14   1      466.16      654.01    185.45 o 
  -4  14   1      227.34      169.68    209.13 o 
  -2  14   1    16288.76    16781.16    555.58 o 
   0  14   1     9528.87    10735.45    619.22 o 
   2  14   1    12196.72    11434.60    550.88 o 
   4  14   1     6497.55     7483.46    595.42 o 
   6  14   1    32361.71    31594.13   1748.19 o 
   8  14   1    56044.02    56310.43   2214.15 o 
  10  14   1    12577.02    12324.24    743.92 o 
  12  14   1     6775.25     7568.32   1396.93 o 
  14  14   1    12445.44    12213.76    699.63 o 
  16  14   1     2886.55     3754.65    536.43 o 
 -17  15   1     4846.76     5889.09    702.04 o 
 -15  15   1     5154.05     5516.12   1439.29 o 
 -13  15   1    11939.24    11947.67    541.55 o 
 -11  15   1    14039.52    13725.69    746.91 o 
  -9  15   1     7578.47     8545.40    435.73 o 
  -7  15   1     2189.94     2123.18    228.12 o 
  -5  15   1       53.71      300.07    231.27 o 
  -3  15   1       27.06       76.03    214.69 o 
  -1  15   1      173.50      312.42    256.13 o 
   1  15   1     1685.44     2415.70    564.48 o 
   3  15   1      694.89      547.27    563.53 o 
   5  15   1     9351.23     9886.36    538.78 o 
   7  15   1    22777.36    22436.98    909.67 o 
   9  15   1     7155.16     6522.12    492.36 o 
  11  15   1     4667.60     3944.11    449.19 o 
  13  15   1     6020.98     6268.38    537.92 o 
  15  15   1     6479.08     7582.15   1239.39 o 
  17  15   1      125.32     -370.41    533.65 o 
 -16  16   1     5534.91     6036.37    601.75 o 
 -14  16   1     6095.09     6635.89   1107.55 o 
 -12  16   1     9741.86     8877.54    692.40 o 
 -10  16   1    11721.83    11804.50    538.56 o 
  -8  16   1      900.24     1290.85    304.64 o 
  -6  16   1     2800.33     2908.37    233.34 o 
  -4  16   1        3.10      550.13    239.54 o 
  -2  16   1      798.13      593.30    285.03 o 
   0  16   1    15300.76    15264.30    802.46 o 
   2  16   1    33331.20    31553.08   1499.26 o 
   4  16   1    27134.30    27839.38   1034.53 o 
   6  16   1    55208.37    53598.11   1787.75 o 
   8  16   1    45779.80    44944.68   1562.93 o 
  10  16   1     4246.58     4108.32    805.79 o 
  12  16   1    12771.66    13201.63    725.68 o 
  14  16   1     5194.61     5255.94    628.74 o 
  16  16   1     1752.35     1895.96    528.95 o 
 -15  17   1     4121.12     4641.50    544.81 o 
 -13  17   1     9750.73     9165.23    633.98 o 
 -11  17   1    18525.94    18064.40    688.61 o 
  -9  17   1     6826.45     7214.68    416.46 o 
  -7  17   1    11598.57    11373.02    427.40 o 
  -5  17   1     2167.11     3045.92    302.48 o 
  -3  17   1       47.81      507.07    309.62 o 
  -1  17   1    24187.03    23537.24    915.42 o 
   1  17   1    18835.80    18011.29   1215.12 o 
   3  17   1     7771.12     7803.10    859.58 o 
   5  17   1    18930.54    17538.61    789.21 o 
   7  17   1    37306.10    37125.01   2015.68 o 
   9  17   1    28847.85    28061.97   1202.27 o 
  11  17   1     8715.76     9320.61    597.25 o 
  13  17   1    14368.80    14532.35    802.57 o 
  15  17   1     2300.41     1697.89    479.51 o 
 -16  18   1     5378.74     6064.65    606.38 o 
 -14  18   1     7355.79     7387.22    607.46 o 
 -12  18   1    23422.63    23352.34   1442.15 o 
 -10  18   1    16860.62    17186.62    694.46 o 
  -8  18   1    29626.58    29279.35    920.53 o 
  -6  18   1     5598.56     7108.21    440.72 o 
  -4  18   1       70.59     1326.72    340.82 o 
  -2  18   1     1655.01     1863.90    353.93 o 
   0  18   1    17869.57    19130.43    812.64 o 
   2  18   1     8952.66     9117.96    504.72 o 
   4  18   1    58456.28    54573.39   1826.44 o 
   6  18   1    35000.18    34674.46   1272.50 o 
   8  18   1    51741.63    49776.05   1716.75 o 
  10  18   1     5309.65     4918.36    480.22 o 
  12  18   1     5033.64     5560.53    532.41 o 
  14  18   1     2236.18     2293.52    484.28 o 
  16  18   1      153.32       79.39   1327.92 o 
 -15  19   1     5557.41     5833.39    725.36 o 
 -13  19   1    11818.31    12426.20    821.50 o 
 -11  19   1    17803.54    18427.50    876.38 o 
  -9  19   1    16343.88    16216.95    787.87 o 
  -7  19   1    19331.72    19501.55   1613.49 o 
  -5  19   1     1324.60     1827.74    377.22 o 
  -3  19   1      412.27      395.66    346.65 o 
  -1  19   1     3671.06     3576.81    395.45 o 
   1  19   1    16109.57    16294.96   1155.15 o 
   3  19   1    22787.72    22739.14   1267.95 o 
   5  19   1    20277.34    20767.43    895.23 o 
   7  19   1    50314.66    53258.21   1819.40 o 
   9  19   1    25723.56    25197.46   1034.54 o 
  11  19   1     6096.63     6998.47    772.95 o 
  13  19   1     6184.58     7931.19    601.41 o 
  15  19   1      479.28      527.07    467.95 o 
 -14  20   1    10836.34    11912.25    728.64 o 
 -12  20   1    14571.60    16264.27    852.36 o 
 -10  20   1    13048.96    14428.23   1049.48 o 
  -8  20   1     4770.48     6104.99    522.60 o 
  -6  20   1     2734.09     2718.67    398.76 o 
  -4  20   1     2596.17     2676.00    399.07 o 
  -2  20   1     4422.73     3940.54    421.36 o 
   0  20   1    20524.40    19284.79    852.79 o 
   2  20   1    38945.65    37463.69   1344.27 o 
   4  20   1    18295.62    16923.59    797.59 o 
   6  20   1    56540.75    55965.60   1894.45 o 
   8  20   1    35877.54    36650.43   1348.88 o 
  10  20   1    20049.84    21927.13   1219.88 o 
  12  20   1     8157.07     7725.01   1295.55 o 
  14  20   1     4712.24     6163.30    587.27 o 
 -15  21   1     3899.73     3701.89    574.66 o 
 -13  21   1     9610.29     9696.25    677.14 o 
 -11  21   1    10174.73    10095.42    645.84 o 
  -9  21   1    17915.81    17102.02    828.92 o 
  -7  21   1     1214.03     1752.82    391.09 o 
  -5  21   1     5356.36     4604.68    815.79 o 
  -3  21   1       59.05      823.83    373.54 o 
  -1  21   1      180.17      533.17    351.70 o 
   1  21   1    10185.24    10818.30    598.36 o 
   3  21   1    13758.97    12472.29    784.38 o 
   5  21   1    16257.88    16423.52    802.95 o 
   7  21   1    32928.05    32241.87   1231.66 o 
   9  21   1     5070.59     4546.53    543.54 o 
  11  21   1     3991.45     3331.03    582.10 o 
  13  21   1     5248.34     6463.63    578.77 o 
  15  21   1     2477.83     2420.04    582.10 o 
 -14  22   1     5705.02     6523.68    621.61 o 
 -12  22   1    11209.43    12573.72   1333.63 o 
 -10  22   1     5348.80     5239.43    784.38 o 
  -8  22   1     4698.05     5191.29    486.99 o 
  -6  22   1      137.33      604.10    535.93 o 
  -4  22   1     1866.79     1849.82    401.00 o 
  -2  22   1      553.11      678.19    363.03 o 
   0  22   1     6240.84     5527.45    476.14 o 
   2  22   1     6671.29     6183.99    486.13 o 
   4  22   1     1128.03     2249.69    943.35 o 
   6  22   1    35673.03    33104.77   1254.60 o 
   8  22   1    18000.24    17836.30    859.54 o 
  10  22   1     5957.37     5624.39    551.63 o 
  12  22   1     2153.45     2280.74    466.76 o 
  14  22   1     6571.00     7127.93    913.84 o 
 -13  23   1     6366.61     6078.10    994.27 o 
 -11  23   1     3479.16     4179.32    533.55 o 
  -9  23   1      557.92      591.00    549.73 o 
  -7  23   1      135.65     -108.28    383.49 o 
  -5  23   1      286.64      574.00    363.14 o 
  -3  23   1     2259.05     2915.18   1169.43 o 
  -1  23   1     5665.69     5382.85    483.69 o 
   1  23   1    15075.16    14270.70    757.04 o 
   3  23   1      964.23     1125.58    389.48 o 
   5  23   1     3055.84     3666.78    446.37 o 
   7  23   1    31853.45    30512.69   1202.47 o 
   9  23   1    15257.08    15196.01    803.01 o 
  11  23   1     4819.78     5634.30    552.30 o 
  13  23   1     6855.13     7953.82    659.31 o 
 -14  24   1     3165.74     4922.35    835.78 o 
 -12  24   1     6869.49     7540.51    639.23 o 
 -10  24   1     4179.56     3816.08    508.38 o 
  -8  24   1     2281.03     2260.57    613.51 o 
  -6  24   1       86.11     -360.70    374.91 o 
  -4  24   1      834.74      586.57    392.39 o 
  -2  24   1     2200.53     2676.23    888.14 o 
   0  24   1     1518.46     1733.17    407.55 o 
   2  24   1     5012.21     5506.83    564.96 o 
   4  24   1     4852.76     4140.41    461.04 o 
   6  24   1    11038.54    12034.36    671.69 o 
   8  24   1    12446.38    11442.54    677.14 o 
  10  24   1     6239.02     6667.34   1008.08 o 
  12  24   1     5899.66     6163.79    599.02 o 
 -13  25   1     5927.66     6110.41   1246.05 o 
 -11  25   1     5310.23     5445.89    579.23 o 
  -9  25   1     2681.14     3289.85    785.80 o 
  -7  25   1     4468.28     4372.30    507.09 o 
  -5  25   1      243.44       78.93    811.03 o 
  -3  25   1     1316.14      953.14    417.01 o 
  -1  25   1      126.89      261.42    514.03 o 
   1  25   1      835.64      760.04    441.21 o 
   3  25   1     8082.94     6328.20   1153.72 o 
   5  25   1    15240.75    14057.36    773.33 o 
   7  25   1     6550.79     7480.97    581.14 o 
   9  25   1     5679.10     5010.99    552.30 o 
  11  25   1     1914.74     2406.62    580.19 o 
  13  25   1     2305.03     3071.82    783.42 o 
 -12  26   1     6302.02     7089.99    632.60 o 
 -10  26   1     6312.31     6528.69    712.98 o 
  -8  26   1     1973.36     1590.62    614.94 o 
  -6  26   1     1434.12     1198.23    451.60 o 
  -4  26   1      268.90      -76.69    395.03 o 
  -2  26   1     2584.36     2267.43    547.35 o 
   0  26   1    11318.66    11544.31   1329.82 o 
   2  26   1    11825.95    12055.68    749.16 o 
   4  26   1     5637.95     4866.18    716.79 o 
   6  26   1    15292.33    14923.46    816.75 o 
   8  26   1    30178.09    32195.04   1990.45 o 
  10  26   1     4046.23     4415.61    547.02 o 
  12  26   1     8028.44     7326.10    654.55 o 
 -11  27   1    11712.80    13948.56    818.77 o 
  -9  27   1     5165.49     5210.50    585.55 o 
  -7  27   1     2748.86     2518.23    490.53 o 
  -5  27   1      306.43      679.75    444.92 o 
  -3  27   1      116.55      236.97    421.61 o 
  -1  27   1     2721.27     2766.44    469.04 o 
   1  27   1    14406.56    12609.29   1490.70 o 
   3  27   1     3746.28     3853.13    504.88 o 
   5  27   1     9246.00     9469.97   1246.05 o 
   7  27   1    37943.77    36997.19   1433.98 o 
   9  27   1    10511.76    10379.39    716.97 o 
  11  27   1     5294.41     4037.07    809.13 o 
 -10  28   1    12738.88    13022.92    805.58 o 
  -8  28   1    10524.37    10998.78    737.71 o 
  -6  28   1     5596.10     5460.57    850.53 o 
  -4  28   1      565.85     1036.81    457.02 o 
  -2  28   1       61.40      -24.61    434.14 o 
   0  28   1     9606.60    11276.69    959.05 o 
   2  28   1     9463.18     8408.21    630.10 o 
   4  28   1    15947.03    15410.74   1120.40 o 
   6  28   1    20531.12    19284.24    952.44 o 
   8  28   1    19146.63    18803.94    973.64 o 
  10  28   1     2642.03     3526.84    764.39 o 
  -9  29   1     5384.99     6020.99    632.54 o 
  -7  29   1     5169.28     4796.13    575.83 o 
  -5  29   1      739.42      693.60    469.65 o 
  -3  29   1      255.38      155.25    458.38 o 
  -1  29   1     3228.30     3208.77    506.47 o 
   1  29   1     6369.38     6078.91    606.84 o 
   3  29   1    12510.63    13322.69    772.72 o 
   5  29   1    15993.74    15875.43    885.38 o 
   7  29   1    15467.01    17288.86    918.10 o 
   9  29   1    10975.29    10449.15   1029.97 o 
  -8  30   1     4586.32     4980.63    709.18 o 
  -6  30   1      738.47      797.51   1104.22 o 
  -4  30   1     1329.80     1535.99    493.79 o 
  -2  30   1     1027.70      439.83    470.16 o 
   0  30   1     8193.43     8299.57    663.32 o 
   2  30   1     9911.44    10532.25   1390.27 o 
   4  30   1     9464.69    10539.50    722.11 o 
   6  30   1    17044.73    16165.47    896.87 o 
   8  30   1    14293.10    15290.59   1218.45 o 
  -7  31   1      738.12      439.31    518.88 o 
  -5  31   1      880.29      754.09    581.14 o 
  -3  31   1      431.36     -319.61    474.72 o 
  -1  31   1       96.76      -28.20    468.10 o 
   1  31   1     2291.57     2381.66    520.88 o 
   3  31   1     2534.10     2449.03    543.59 o 
   5  31   1     3947.71     4502.69   1167.05 o 
   7  31   1    10634.21    11172.61   1079.47 o 
  -6  32   1       81.32      255.80    525.23 o 
  -4  32   1      319.97      549.54    807.70 o 
  -2  32   1      957.86     1251.16    885.28 o 
   0  32   1     1238.16     1361.07    532.24 o 
   2  32   1     2455.66     2814.85    851.49 o 
   4  32   1     1248.72      930.81    525.95 o 
   6  32   1     9104.23     8419.67    993.80 o 
  -5  33   1       17.86      618.55    546.98 o 
  -3  33   1       70.54      148.78    516.46 o 
  -1  33   1     1275.35     1380.60    569.40 o 
   1  33   1     6060.45     5344.99    921.45 o 
   3  33   1      908.31      930.97    757.72 o 
   5  33   1     2460.29     3931.85   1433.58 o 
  -2  34   1       41.77     -724.23    929.07 o 
   0  34   1     3922.98     3734.13    956.67 o 
   2  34   1     3375.47     2627.66    585.09 o 
 -18   0   2      245.96      296.05    616.84 o 
 -16   0   2      484.96     -144.69    551.16 o 
 -14   0   2     1877.68     1462.14    529.26 o 
 -12   0   2    19388.98    20505.25    829.32 o 
 -10   0   2    12249.08    12111.26    578.64 o 
  -8   0   2     3191.17     2608.91    256.66 o 
  -6   0   2    97240.70    95532.48   7301.18 o 
  -4   0   2   165591.31   156877.83   4748.98 o 
  -2   0   2    53919.19    52370.77   2636.80 o 
   0   0   2    23862.56    23579.85   1039.49 o 
   2   0   2    67333.52    63678.94   2092.04 o 
   4   0   2     5316.77     5481.17    290.56 o 
   6   0   2    20515.27    20729.81    806.35 o 
   8   0   2   283933.69   281309.72   9108.72 o 
  10   0   2    16377.88    16577.36   1303.65 o 
  12   0   2     5839.88     7709.85   1526.39 o 
  14   0   2    31311.59    27782.55   1561.14 o 
  16   0   2    15974.60    15267.74   1164.19 o 
  18   0   2     1846.13      921.45    663.48 o 
 -19   1   2        1.07      631.63    443.42 o 
 -17   1   2      224.54      345.35    391.99 o 
 -15   1   2      159.46     -142.95    347.84 o 
 -13   1   2    10395.91    10368.07    477.82 o 
 -11   1   2    48781.85    47004.45   1096.24 o 
  -9   1   2    25161.91    24253.81    618.78 o 
  -7   1   2    91649.12    87644.56   1909.03 o 
  -5   1   2   183878.16   177670.38   3800.67 o 
  -3   1   2   183388.50   185759.92   3958.92 o 
  -1   1   2    27315.47    30154.56    936.62 o 
   1   1   2    28796.59    30554.94    714.18 o 
   3   1   2     7656.99     7321.89    401.96 o 
   5   1   2      861.25      952.41    153.06 o 
   7   1   2    21270.49    21938.41    610.42 o 
   9   1   2     9235.02     9411.25    357.37 o 
  11   1   2     2496.13     2557.37    277.82 o 
  13   1   2    24368.39    24987.35   1005.61 o 
  15   1   2    15619.17    16363.57    830.25 o 
  17   1   2     4320.08     4556.47    537.13 o 
 -18   2   2      185.82      -20.61    760.58 o 
 -16   2   2      328.05      446.24    396.78 o 
 -14   2   2     5350.86     5221.73    458.70 o 
 -12   2   2    46157.08    42829.02   1025.02 o 
 -10   2   2    45455.74    41828.11    982.32 o 
  -8   2   2    53152.16    49162.32   1113.50 o 
  -6   2   2    86410.16    87975.12   1913.91 o 
  -4   2   2    77355.06    73935.45   1604.49 o 
  -2   2   2   101653.98   100803.13   2159.04 o 
   0   2   2    17822.12    17892.61    388.72 o 
   2   2   2    11226.34    11118.53    375.71 o 
   4   2   2     8530.70     9685.36    326.35 o 
   6   2   2      526.06      940.74    157.76 o 
   8   2   2    12101.40    14674.85    646.18 o 
  10   2   2    12265.61    11978.25    801.16 o 
  12   2   2    37593.25    39023.45   1183.66 o 
  14   2   2    16773.27    15817.46    786.61 o 
  16   2   2     7043.80     7960.40    817.69 o 
  18   2   2     1015.95      753.87    595.42 o 
 -19   3   2        2.82      554.58    439.50 o 
 -17   3   2      436.34     1064.01    414.30 o 
 -15   3   2     3279.24     3008.06    421.35 o 
 -13   3   2    11614.75    12065.52    523.47 o 
 -11   3   2    12550.52    12627.13    431.92 o 
  -9   3   2     3542.30     3582.87    212.41 o 
  -7   3   2     6337.33     6567.14    368.91 o 
  -5   3   2    48486.64    46579.46   1242.89 o 
  -3   3   2    29777.56    29982.53    876.18 o 
  -1   3   2    65413.82    64587.55   1272.31 o 
   1   3   2    11503.17    11647.71    313.26 o 
   3   3   2      330.55      745.59    202.10 o 
   5   3   2     1603.33     1790.89    151.49 o 
   7   3   2     2500.29     2800.05    201.93 o 
   9   3   2    12880.38    13125.34    479.96 o 
  11   3   2    15552.81    15401.64    648.45 o 
  13   3   2    11621.93    10605.43    512.10 o 
  15   3   2    13054.18    13477.50    758.46 o 
  17   3   2     4724.16     4760.99    791.99 o 
 -18   4   2     3674.14     3238.89    491.34 o 
 -16   4   2     2953.24     2730.84    447.28 o 
 -14   4   2     2929.50     2794.96    627.79 o 
 -12   4   2    23922.45    23688.20    766.16 o 
 -10   4   2    34232.10    30399.29    769.56 o 
  -8   4   2    10036.36    10226.77    349.02 o 
  -6   4   2    33273.96    32723.64    764.60 o 
  -4   4   2    45479.82    42976.53    990.91 o 
  -2   4   2    14638.73    14430.46    342.93 o 
   0   4   2    77361.89    76704.55   2550.09 o 
   2   4   2    17916.40    19121.11    829.26 o 
   4   4   2      639.48      989.72    159.83 o 
   6   4   2     2892.81     3370.83    197.51 o 
   8   4   2    17910.58    19619.97    574.64 o 
  10   4   2     3987.95     4424.02    288.47 o 
  12   4   2     1504.12     1421.73    314.43 o 
  14   4   2    19399.78    20169.40    893.15 o 
  16   4   2     7282.43     7608.86    588.61 o 
  18   4   2     6241.55     6246.84   1159.43 o 
 -19   5   2     2140.31     2573.23    520.09 o 
 -17   5   2     8388.04     9036.68    625.92 o 
 -15   5   2      643.19     1235.76    390.34 o 
 -13   5   2    10546.93    11185.26    505.47 o 
 -11   5   2    42903.12    41492.47    991.71 o 
  -9   5   2    15962.49    15131.32    446.57 o 
  -7   5   2    14921.90    15272.84    505.76 o 
  -5   5   2    44797.36    48045.15   1072.49 o 
  -3   5   2    23348.06    22169.13    538.24 o 
  -1   5   2    66493.97    67134.92   1511.02 o 
   1   5   2    10078.61     9769.31    442.01 o 
   3   5   2    28824.47    29724.94    843.68 o 
   5   5   2      411.47     1297.59    208.24 o 
   7   5   2     3366.56     3278.52    210.91 o 
   9   5   2      762.04      957.94    213.98 o 
  11   5   2      454.77      751.51    304.28 o 
  13   5   2     7490.51     7987.58    639.21 o 
  15   5   2    13676.33    14105.64    772.35 o 
  17   5   2     2267.75     1943.73    588.28 o 
 -18   6   2      504.54      502.50    451.72 o 
 -16   6   2     1588.22     1105.58    421.96 o 
 -14   6   2     6843.25     6715.68    386.72 o 
 -12   6   2    25859.05    23988.05    768.58 o 
 -10   6   2    18738.76    17590.53    652.91 o 
  -8   6   2    15508.93    15730.91    453.03 o 
  -6   6   2    61317.79    58846.73   1309.75 o 
  -4   6   2    66868.76    69691.52   1523.95 o 
  -2   6   2     4721.40     6461.14    335.50 o 
   0   6   2     1333.57     2401.90    398.18 o 
   2   6   2      127.47      585.18    118.95 o 
   4   6   2     1037.07     1895.64    194.04 o 
   6   6   2     3718.23     4878.54    279.93 o 
   8   6   2     7394.46     6863.07    310.04 o 
  10   6   2     5836.15     5778.87    391.22 o 
  12   6   2    11561.25    11738.83    548.68 o 
  14   6   2    25725.08    24389.57    895.65 o 
  16   6   2     6011.91     6268.75    562.03 o 
  18   6   2     5605.38     6319.65    602.07 o 
 -19   7   2       59.67     -474.53    474.53 o 
 -17   7   2      210.07       40.75    426.36 o 
 -15   7   2     2752.70     2239.75    417.64 o 
 -13   7   2    13829.96    13575.66    563.14 o 
 -11   7   2    13681.67    13146.75    546.55 o 
  -9   7   2    11155.46    10888.61    376.78 o 
  -7   7   2     5818.11     5994.43    238.97 o 
  -5   7   2    44557.12    45049.49   1020.65 o 
  -3   7   2    23379.24    23350.18    568.01 o 
  -1   7   2    30927.93    28396.22    684.88 o 
   1   7   2    16012.26    15873.11    718.17 o 
   3   7   2       45.01      167.37    163.57 o 
   5   7   2     1208.11     1435.86    213.69 o 
   7   7   2     9173.10    10331.75    402.48 o 
   9   7   2    17093.56    17500.74    715.43 o 
  11   7   2     5281.74     5303.14    406.78 o 
  13   7   2    16690.78    16279.53    713.55 o 
  15   7   2    16063.78    16099.49    845.68 o 
  17   7   2     3794.60     4130.50    556.99 o 
 -18   8   2     1058.54      762.95    956.67 o 
 -16   8   2      146.84     -244.90    407.66 o 
 -14   8   2     4477.08     4763.85    368.29 o 
 -12   8   2    33061.63    33804.00   1005.07 o 
 -10   8   2    40972.00    39405.21    945.17 o 
  -8   8   2    36620.77    35887.32    858.93 o 
  -6   8   2   113439.38   114819.25   4835.52 o 
  -4   8   2   146752.39   144417.70   3103.78 o 
  -2   8   2   130377.09   128668.23   2858.11 o 
   0   8   2    73646.67    69372.73   1566.96 o 
   2   8   2      456.26      678.41    139.87 o 
   4   8   2     8576.53     8169.08    447.56 o 
   6   8   2     7679.35     8610.25    463.59 o 
   8   8   2    13064.42    13837.15    489.27 o 
  10   8   2     5447.55     5498.20    403.18 o 
  12   8   2     8636.11     8805.02    490.37 o 
  14   8   2    13766.11    14135.35    650.50 o 
  16   8   2     9741.62     9627.81    691.09 o 
  18   8   2      916.84     1113.26    492.04 o 
 -17   9   2     1049.94      265.87    443.36 o 
 -15   9   2      716.63     1026.17    437.52 o 
 -13   9   2     7785.87     8255.22    432.17 o 
 -11   9   2    36185.61    33668.43    994.24 o 
  -9   9   2    12751.55    12537.88    521.56 o 
  -7   9   2    65340.41    63232.09   1419.05 o 
  -5   9   2   115928.13   115674.00   3101.46 o 
  -3   9   2    91666.98    94910.96   2388.99 o 
  -1   9   2    43730.27    47125.07   1089.00 o 
   1   9   2    23638.38    24494.68    841.69 o 
   3   9   2     4683.40     5464.87    278.78 o 
   5   9   2     3508.81     3953.81    275.76 o 
   7   9   2    11664.66    12456.62    676.44 o 
   9   9   2     7324.33     6941.92    406.62 o 
  11   9   2    23780.99    23519.70    836.49 o 
  13   9   2    16843.85    17147.08    742.80 o 
  15   9   2    12609.98    13456.55    754.16 o 
  17   9   2     2763.69     2884.18    540.79 o 
 -18  10   2        6.23       55.51    454.95 o 
 -16  10   2      186.67     -395.78    395.78 o 
 -14  10   2      910.59     1072.95    311.55 o 
 -12  10   2    18656.44    17518.22    650.67 o 
 -10  10   2    23297.79    22596.31    743.91 o 
  -8  10   2    12138.64    11923.53    664.04 o 
  -6  10   2    62205.29    65993.57   2421.28 o 
  -4  10   2    82916.30    86392.28   1893.35 o 
  -2  10   2    47513.04    45107.28   1713.61 o 
   0  10   2    14196.89    15612.87    451.88 o 
   2  10   2     4614.33     6373.78    254.82 o 
   4  10   2    11149.07    12092.25    976.92 o 
   6  10   2    16323.90    17821.47    647.69 o 
   8  10   2    27364.84    27016.72    760.15 o 
  10  10   2    17339.09    18272.50    728.38 o 
  12  10   2    27958.64    27253.54    944.85 o 
  14  10   2    24305.02    26043.17    953.60 o 
  16  10   2    11830.42    13008.85   1078.52 o 
 -17  11   2      103.96     -777.71    777.71 o 
 -15  11   2      575.22      545.07    319.34 o 
 -13  11   2     9420.68     8715.88    444.78 o 
 -11  11   2    42209.46    42341.66   1206.12 o 
  -9  11   2    34467.00    35115.83    870.21 o 
  -7  11   2    46193.90    43093.57   1009.48 o 
  -5  11   2   103543.74   101089.90   2209.18 o 
  -3  11   2    50561.70    49964.86   1311.66 o 
  -1  11   2    10062.71    10833.29    541.34 o 
   1  11   2    21727.36    22016.70   1050.02 o 
   3  11   2      512.90      673.76    208.18 o 
   5  11   2     3966.26     4809.67    312.22 o 
   7  11   2    12284.60    14337.63    581.63 o 
   9  11   2    12132.34    13091.06    591.61 o 
  11  11   2      514.13      574.93    321.16 o 
  13  11   2    18524.93    18840.05    911.88 o 
  15  11   2    11214.15    12010.49    718.49 o 
  17  11   2     4155.50     4017.89    545.80 o 
 -18  12   2     2025.21     2020.92    524.69 o 
 -16  12   2     2160.14     1897.87    483.62 o 
 -14  12   2     4112.41     4305.90    383.12 o 
 -12  12   2    27439.44    28115.20    885.22 o 
 -10  12   2    10616.47    10167.05    460.88 o 
  -8  12   2    10722.45    10744.01    392.33 o 
  -6  12   2    54052.25    54800.94   1252.24 o 
  -4  12   2    76767.16    74347.84   1912.30 o 
  -2  12   2    56382.00    57611.18   1496.63 o 
   0  12   2    20580.04    19818.36    551.67 o 
   2  12   2    18279.58    18147.55   1383.97 o 
   4  12   2      890.70      958.50    230.81 o 
   6  12   2     2707.90     3089.61    305.96 o 
   8  12   2    18271.09    17905.75   1094.86 o 
  10  12   2     5320.34     5534.41    411.84 o 
  12  12   2     2671.45     2692.67    381.50 o 
  14  12   2    14235.85    15292.39    876.24 o 
  16  12   2     5371.75     4869.42    584.91 o 
 -17  13   2      296.71     1076.02    504.34 o 
 -15  13   2      642.32     -183.71    329.04 o 
 -13  13   2     7132.05     7827.26    440.58 o 
 -11  13   2    14598.99    13902.24    579.03 o 
  -9  13   2     3910.87     3873.27    258.08 o 
  -7  13   2    15956.96    15470.36    483.49 o 
  -5  13   2    18264.74    18542.12    711.17 o 
  -3  13   2    23283.87    23127.97    695.76 o 
  -1  13   2    17707.86    19179.68    639.80 o 
   1  13   2      856.31      692.87    170.70 o 
   3  13   2       49.48      121.52    223.97 o 
   5  13   2     4631.57     5744.68    352.80 o 
   7  13   2      142.34       52.39    332.97 o 
   9  13   2     2834.27     2360.42    345.09 o 
  11  13   2     7026.75     7145.90    457.88 o 
  13  13   2    14510.04    13662.27    757.58 o 
  15  13   2    10067.79    12027.64    733.94 o 
  17  13   2     3880.57     3964.77    580.95 o 
 -16  14   2     1883.31     1587.36    371.97 o 
 -14  14   2     8319.23     8185.99    473.81 o 
 -12  14   2    16812.83    17108.74    665.48 o 
 -10  14   2    20994.98    20551.05    726.31 o 
  -8  14   2    13905.17    13200.85    458.62 o 
  -6  14   2    14250.75    14117.20    461.17 o 
  -4  14   2    17000.63    16900.81    650.79 o 
  -2  14   2     4752.64     4899.74    274.79 o 
   0  14   2    15262.76    15691.40    545.65 o 
   2  14   2     2439.80     3203.31    275.37 o 
   4  14   2      632.98     1382.21    261.65 o 
   6  14   2      637.14     1142.14    290.67 o 
   8  14   2      356.42      248.90    317.94 o 
  10  14   2     2525.61     2667.02    414.80 o 
  12  14   2     7536.44     8361.23    574.79 o 
  14  14   2    13943.60    14689.03    803.15 o 
  16  14   2     4624.74     4321.34    946.68 o 
 -17  15   2     5295.74     5862.78    606.63 o 
 -15  15   2     2987.38     2282.53    472.22 o 
 -13  15   2    10080.69    10392.27    508.86 o 
 -11  15   2    22475.59    21313.50    750.65 o 
  -9  15   2     9799.23     8860.44    440.35 o 
  -7  15   2    10525.76    10821.92    582.56 o 
  -5  15   2    39244.72    39437.34    948.83 o 
  -3  15   2    15793.14    15677.73    551.18 o 
  -1  15   2    34508.71    34969.58   1380.52 o 
   1  15   2    13431.77    12874.66   1798.64 o 
   3  15   2     6890.19     7478.62    384.54 o 
   5  15   2     3785.30     3761.33    366.32 o 
   7  15   2      224.30      424.83    305.75 o 
   9  15   2     2148.70     2747.21    516.94 o 
  11  15   2     1253.83      586.86    390.05 o 
  13  15   2     2469.79     2453.77    464.69 o 
  15  15   2     8826.23     9338.10    700.00 o 
 -16  16   2      648.84     -327.79    359.44 o 
 -14  16   2      472.60      187.34    329.75 o 
 -12  16   2    19845.32    19165.39    718.63 o 
 -10  16   2    21886.10    20657.41   1242.31 o 
  -8  16   2     8955.32     8940.14    371.87 o 
  -6  16   2    32860.14    30366.15    778.87 o 
  -4  16   2    24684.75    23264.58    739.92 o 
  -2  16   2    17442.89    16831.72    835.99 o 
   0  16   2    11044.69    13373.48    644.16 o 
   2  16   2      177.02     1365.61    501.66 o 
   4  16   2        9.86      401.48    274.51 o 
   6  16   2     6598.07     6552.36    576.03 o 
   8  16   2     7786.51     7894.04    624.82 o 
  10  16   2     4851.16     5138.79    507.85 o 
  12  16   2     7097.96     7186.15    559.66 o 
  14  16   2    13682.22    14364.04    807.04 o 
  16  16   2     6726.20     5951.21    731.07 o 
 -17  17   2       69.08       81.08    501.59 o 
 -15  17   2      113.90      369.29    354.89 o 
 -13  17   2     4773.59     5714.20    612.56 o 
 -11  17   2    12916.17    13587.48    736.02 o 
  -9  17   2     8295.83     8868.67    448.33 o 
  -7  17   2    12060.68    12903.90    475.52 o 
  -5  17   2    45634.19    42706.29   1262.88 o 
  -3  17   2    35896.30    33600.07    971.95 o 
  -1  17   2    16151.30    16152.20    612.33 o 
   1  17   2     6285.20     8290.47    819.60 o 
   3  17   2      342.82      728.96    325.08 o 
   5  17   2     4673.32     5772.47    401.38 o 
   7  17   2     6812.67     6288.26    536.26 o 
   9  17   2     3689.91     4021.23    430.31 o 
  11  17   2     4923.04     5124.45    835.30 o 
  13  17   2    12394.53    13740.97    787.75 o 
  15  17   2    11662.54    13106.94    803.69 o 
 -16  18   2       73.11      -81.35    692.99 o 
 -14  18   2    17195.55    17546.64   1443.80 o 
 -12  18   2    16946.96    17787.83    700.39 o 
 -10  18   2    19622.84    18641.88    707.88 o 
  -8  18   2    24067.61    24007.94    805.27 o 
  -6  18   2    64643.98    62044.49   1439.43 o 
  -4  18   2    85071.49    84840.89   2209.67 o 
  -2  18   2    22722.78    22456.27    725.16 o 
   0  18   2    14360.98    14836.44    711.78 o 
   2  18   2     7259.35     8090.14    494.62 o 
   4  18   2      397.77     1337.80    560.20 o 
   6  18   2     1052.07     1494.07    374.10 o 
   8  18   2    19007.73    18968.39    852.05 o 
  10  18   2     6018.75     6537.96    513.82 o 
  12  18   2    10781.65    10095.39   1303.65 o 
  14  18   2    11093.99    12001.42    756.69 o 
 -15  19   2      229.87     -664.44    664.44 o 
 -13  19   2     9342.59    10148.36    531.33 o 
 -11  19   2    13915.19    14085.09    853.18 o 
  -9  19   2     8663.25     9502.44    500.89 o 
  -7  19   2    24678.34    24489.71    685.67 o 
  -5  19   2    53076.34    51189.05   1429.43 o 
  -3  19   2    46874.15    44639.08   1246.19 o 
  -1  19   2    27245.54    26389.99   3139.89 o 
   1  19   2    10590.43    11450.65    589.93 o 
   3  19   2      176.22      835.62    356.71 o 
   5  19   2      305.49      666.14    346.98 o 
   7  19   2     8960.14     9789.90    850.06 o 
   9  19   2    10281.60    10274.53    606.46 o 
  11  19   2     5895.48     6449.83    538.78 o 
  13  19   2    13186.54    14287.33    829.59 o 
  15  19   2     9929.16    11086.47    741.06 o 
 -16  20   2      109.63     -236.07    666.34 o 
 -14  20   2     1267.65     1551.32   1402.17 o 
 -12  20   2    15839.16    14409.45    640.80 o 
 -10  20   2    20238.45    19376.28    729.26 o 
  -8  20   2    13097.31    12779.94    590.38 o 
  -6  20   2    42494.96    41925.97   1029.94 o 
  -4  20   2    22512.99    21774.45    747.20 o 
  -2  20   2    24454.10    25441.66   1019.41 o 
   0  20   2     5819.08     5821.64    464.70 o 
   2  20   2       96.44      424.57    363.00 o 
   4  20   2     2037.91     2020.93    377.25 o 
   6  20   2    10034.96    10493.46    962.86 o 
   8  20   2    10602.09     9798.45    670.15 o 
  10  20   2     9885.66    11242.63    660.73 o 
  12  20   2     8572.66    10286.77    672.00 o 
  14  20   2    17044.02    19083.66    976.36 o 
 -15  21   2      475.77      435.62    509.83 o 
 -13  21   2     2932.94     2944.26    503.80 o 
 -11  21   2    17221.73    16883.01    700.94 o 
  -9  21   2     8811.57     9426.05    494.33 o 
  -7  21   2    16889.81    18353.14    691.18 o 
  -5  21   2    47885.84    46686.23   1317.91 o 
  -3  21   2    24069.03    24582.09   1000.91 o 
  -1  21   2    15458.07    14464.56    756.66 o 
   1  21   2     9245.98     8901.91    819.12 o 
   3  21   2      508.08      645.98    363.45 o 
   5  21   2       32.62      -94.54    342.22 o 
   7  21   2     4815.32     4506.90    462.45 o 
   9  21   2     4551.36     4089.31    506.89 o 
  11  21   2     1312.44     1336.46    441.22 o 
  13  21   2     5570.86     5716.74   1190.84 o 
 -14  22   2     5425.95     6131.55    817.22 o 
 -12  22   2    11299.39    11632.72   1240.82 o 
 -10  22   2    11317.59    11174.29    675.45 o 
  -8  22   2     7049.67     6586.99    525.46 o 
  -6  22   2    12140.54    12468.28    536.33 o 
  -4  22   2    24237.99    22960.82    961.86 o 
  -2  22   2    13113.00    12386.75    668.71 o 
   0  22   2    14020.39    13220.71    719.36 o 
   2  22   2     6249.37     6045.82    483.92 o 
   4  22   2        3.47     -132.71    342.59 o 
   6  22   2      235.69      303.69    373.58 o 
   8  22   2     1139.21     1319.94    462.15 o 
  10  22   2     4602.09     4786.34    510.72 o 
  12  22   2     6025.03     5158.48    554.72 o 
  14  22   2     5333.44     5295.41    601.71 o 
 -13  23   2     4636.63     4040.81    555.89 o 
 -11  23   2    12434.89    13007.45    771.05 o 
  -9  23   2     4760.39     5042.04    624.46 o 
  -7  23   2     8078.61     8382.98   1367.90 o 
  -5  23   2     5396.60     5988.10    562.10 o 
  -3  23   2     6094.56     5851.01    723.93 o 
  -1  23   2     2087.36     2162.41    906.70 o 
   1  23   2      326.62      651.25    375.93 o 
   3  23   2      214.57      434.50    372.36 o 
   5  23   2      645.49      384.74    381.98 o 
   7  23   2      844.09     1391.48    417.16 o 
   9  23   2      285.99      -10.43    404.85 o 
  11  23   2     3444.13     3066.43    494.53 o 
  13  23   2     9787.32    10872.52    720.82 o 
 -14  24   2     2155.81     1552.13    520.23 o 
 -12  24   2    10369.86    11194.22    725.70 o 
 -10  24   2     4274.64     4993.74   1070.90 o 
  -8  24   2     5399.62     5355.69    775.81 o 
  -6  24   2    13024.72    12470.03    684.35 o 
  -4  24   2    13069.25    11946.73    672.68 o 
  -2  24   2     6010.09     6565.17    520.62 o 
   0  24   2     2864.66     3172.26    444.70 o 
   2  24   2      418.13      384.96    384.28 o 
   4  24   2      232.42      123.25    379.95 o 
   6  24   2      105.41      649.50    400.57 o 
   8  24   2     4531.20     3859.16    498.57 o 
  10  24   2      771.95      852.72    499.75 o 
  12  24   2     1128.69     1315.80    617.79 o 
 -13  25   2     5704.21     6405.10    638.11 o 
 -11  25   2     8642.74     9271.01    665.70 o 
  -9  25   2     5061.29     5361.47    852.44 o 
  -7  25   2     8966.55     7891.93    586.89 o 
  -5  25   2    17689.79    16900.82    843.74 o 
  -3  25   2    12108.74    12679.97    690.60 o 
  -1  25   2    13426.68    13893.62    762.31 o 
   1  25   2     7929.21     7391.83    550.54 o 
   3  25   2     1967.31     1706.84    414.25 o 
   5  25   2     2778.50     1848.87    448.61 o 
   7  25   2     2746.18     3045.97    732.50 o 
   9  25   2     4645.19     4240.78    530.05 o 
  11  25   2      287.69     -345.70    451.23 o 
 -12  26   2     7431.21     8940.45   1659.66 o 
 -10  26   2    10211.92    10220.46    707.19 o 
  -8  26   2     6326.92     5938.71    890.99 o 
  -6  26   2    14704.50    13168.71    728.24 o 
  -4  26   2    15821.87    16014.35    824.54 o 
  -2  26   2     7924.12     7249.56    562.37 o 
   0  26   2     5550.55     4587.71    502.47 o 
   2  26   2       72.74     -312.30    400.74 o 
   4  26   2     1026.61      744.95    506.42 o 
   6  26   2     2214.11     2682.30    553.06 o 
   8  26   2     3328.35     3463.36    517.33 o 
  10  26   2     1893.51     1530.69    559.25 o 
  12  26   2     6287.13     6649.62    716.31 o 
 -11  27   2    12292.28    11524.01    777.99 o 
  -9  27   2     6072.01     5437.84    594.54 o 
  -7  27   2    10794.56    11117.41    703.18 o 
  -5  27   2    24519.56    21477.63    979.37 o 
  -3  27   2    11218.30    11339.51    669.96 o 
  -1  27   2     4309.25     4291.10    807.22 o 
   1  27   2     2307.54     2415.85    471.47 o 
   3  27   2     1235.97      932.63    444.54 o 
   5  27   2     1739.42     1690.90    456.86 o 
   7  27   2     1937.11     2340.83    496.40 o 
   9  27   2     1673.30     1924.52    508.56 o 
  11  27   2    10702.69     9886.13   1128.97 o 
 -10  28   2    11945.35    11870.61    782.04 o 
  -8  28   2     7905.09     9550.12    947.63 o 
  -6  28   2    29931.27    27185.34   1168.36 o 
  -4  28   2    35592.06    35342.23   2877.64 o 
  -2  28   2    16981.66    17430.68   1707.26 o 
   0  28   2    10417.40    10434.33    681.16 o 
   2  28   2     2217.72     1968.04    721.07 o 
   4  28   2       15.94      732.81    837.21 o 
   6  28   2     3163.64     2612.90    511.65 o 
   8  28   2     5733.19     5959.52    610.54 o 
  10  28   2     3959.43     4074.07    581.74 o 
  -9  29   2     8359.79     8135.17    690.67 o 
  -7  29   2     8388.30     8859.50    692.59 o 
  -5  29   2    22234.62    21511.87   1712.49 o 
  -3  29   2    16343.36    15677.89   1225.59 o 
  -1  29   2    10838.45    10942.62    694.01 o 
   1  29   2     5335.03     5038.24    828.16 o 
   3  29   2       27.37     -311.10    433.25 o 
   5  29   2      255.25      -46.33    464.53 o 
   7  29   2     5083.83     5215.78    890.04 o 
   9  29   2     6581.31     5603.68    620.96 o 
  -8  30   2     5844.57     5124.02    631.34 o 
  -6  30   2    15175.67    14686.91    828.53 o 
  -4  30   2    12211.88    14170.85   1342.67 o 
  -2  30   2     7612.57     9059.01    851.96 o 
   0  30   2     1556.15     1466.20    495.49 o 
   2  30   2       92.66       62.65    468.63 o 
   4  30   2      166.57       57.02    457.00 o 
   6  30   2     2626.15     2641.49    543.86 o 
   8  30   2     4288.88     3644.72    591.59 o 
  -7  31   2     8333.01     8187.62   1338.87 o 
  -5  31   2    11584.91    11672.78   1286.04 o 
  -3  31   2     6037.46     5228.88    605.42 o 
  -1  31   2     5598.50     5627.53    596.76 o 
   1  31   2     1955.67     2145.64    512.90 o 
   3  31   2     1175.66      798.35    499.73 o 
   5  31   2      496.44     -575.39    740.11 o 
   7  31   2      452.85      378.28    534.19 o 
  -6  32   2     5874.19     6220.42    678.24 o 
  -4  32   2     5793.45     6086.97   1209.88 o 
  -2  32   2     3641.77     4360.02    905.27 o 
   0  32   2     4306.92     3908.93    584.68 o 
   2  32   2      462.86      349.95    498.10 o 
   4  32   2      267.39      -75.83   1481.65 o 
   6  32   2       39.59     -516.31    516.31 o 
  -5  33   2     4207.18     4052.68    612.11 o 
  -3  33   2     2926.59     3364.97    596.70 o 
  -1  33   2     1216.40      792.01    533.31 o 
   1  33   2     1059.73       72.79    498.08 o 
   3  33   2       18.01      911.51    538.60 o 
   5  33   2      311.08     -358.87    703.46 o 
  -2  34   2     2972.67     2858.34    969.52 o 
   0  34   2     1842.96     2836.59   1012.36 o 
   2  34   2     1794.82     3044.71    611.50 o 
 -18   0   3     6548.85     6413.99    805.32 o 
 -16   0   3    11492.49    10702.36    886.23 o 
 -14   0   3     9777.15    10185.47    810.08 o 
 -12   0   3     6238.17     6951.94    574.00 o 
 -10   0   3     8281.26     7920.03    430.48 o 
  -8   0   3     7203.79     7678.82    401.23 o 
  -6   0   3    53932.29    53824.52   1695.45 o 
  -4   0   3   114801.54   119322.30   4772.89 o 
  -2   0   3   121853.04   117984.92   5033.72 o 
   0   0   3   107069.13   119299.52   5076.55 o 
   2   0   3    72951.19    77200.22   3044.22 o 
   4   0   3    56328.50    57313.01   1911.21 o 
   6   0   3     7341.75     6962.29    404.36 o 
   8   0   3    23913.10    24770.38   1560.66 o 
  10   0   3     1428.10     1759.68    351.52 o 
  12   0   3    43524.36    43572.11   1615.25 o 
  14   0   3     1998.99     2232.24    568.29 o 
  16   0   3      129.04     -350.30    556.87 o 
  18   0   3     5488.13     6146.51    883.38 o 
 -19   1   3     4261.37     3728.20    531.29 o 
 -17   1   3     3492.09     3611.65    542.59 o 
 -15   1   3     7385.61     7257.00    524.68 o 
 -13   1   3     6063.21     5731.98    295.60 o 
 -11   1   3       69.97      -32.58    193.08 o 
  -9   1   3      128.95      221.09    167.96 o 
  -7   1   3     1993.59     2569.83    177.76 o 
  -5   1   3    72896.76    73057.11   2023.58 o 
  -3   1   3    50553.98    51913.95   1139.19 o 
  -1   1   3    67532.13    67344.64   2216.05 o 
   1   1   3   120200.02   112263.59   2400.58 o 
   3   1   3   244260.33   234450.28   5168.21 o 
   5   1   3    59318.23    61510.89   1453.16 o 
   7   1   3    37841.10    37824.32    951.82 o 
   9   1   3     4467.87     4608.62    274.24 o 
  11   1   3      457.18      376.01    254.94 o 
  13   1   3      839.02      198.15    330.15 o 
  15   1   3      946.36      752.02    382.98 o 
  17   1   3     1898.60     1162.25    544.49 o 
 -18   2   3     1363.12     1311.82    454.65 o 
 -16   2   3     3278.87     2843.61    431.09 o 
 -14   2   3     5179.72     5122.09    584.74 o 
 -12   2   3     2152.10     2566.48    288.02 o 
 -10   2   3     3987.44     3780.52    235.46 o 
  -8   2   3    20550.93    20185.03    531.93 o 
  -6   2   3    86235.95    86197.99   1879.19 o 
  -4   2   3   259976.25   251255.30   5355.65 o 
  -2   2   3    67106.14    67614.77   2584.85 o 
   0   2   3    57598.79    59930.49   1834.55 o 
   2   2   3   123797.82   127601.45   3593.21 o 
   4   2   3    35091.61    37916.07   1040.32 o 
   6   2   3    32058.69    32672.93    825.82 o 
   8   2   3     4601.71     4316.64    244.47 o 
  10   2   3     1443.22     1831.24    256.50 o 
  12   2   3    15123.51    14796.79    639.88 o 
  14   2   3     2423.11     2326.51    415.90 o 
  16   2   3    10043.68     9974.52    642.14 o 
  18   2   3      454.44      169.30    478.21 o 
 -19   3   3     3893.26     3252.91    518.60 o 
 -17   3   3     4484.24     4679.91    497.07 o 
 -15   3   3     6873.25     7510.05    534.08 o 
 -13   3   3     2450.02     2541.85    300.54 o 
 -11   3   3     2724.52     2950.85    242.23 o 
  -9   3   3     2406.04     2780.65    205.82 o 
  -7   3   3      407.59      180.13    147.98 o 
  -5   3   3    16949.27    16484.42    735.49 o 
  -3   3   3    10367.78     9048.86    521.15 o 
  -1   3   3     1649.76     1814.58    113.76 o 
   1   3   3    56259.89    59241.01   1332.18 o 
   3   3   3    50290.19    47096.86   1335.22 o 
   5   3   3    45878.21    47174.59   1130.81 o 
   7   3   3    14090.13    14084.71    457.91 o 
   9   3   3     3850.42     3154.20    252.67 o 
  11   3   3     1815.66     1681.72    270.05 o 
  13   3   3      719.33      560.50    305.27 o 
  15   3   3     6159.78     6175.15    526.75 o 
  17   3   3      439.34      222.72    417.04 o 
 -18   4   3     4675.01     4609.25    537.77 o 
 -16   4   3     1235.61     1266.62    401.71 o 
 -14   4   3      495.67      966.14    278.00 o 
 -12   4   3     4382.32     4461.94    271.62 o 
 -10   4   3       29.04      100.33    190.03 o 
  -8   4   3     1129.87     1110.91    168.26 o 
  -6   4   3    26213.15    26313.35    820.67 o 
  -4   4   3    57733.25    57716.19   1270.77 o 
  -2   4   3     1470.18     2065.27    171.12 o 
   0   4   3    12594.67    12554.28    428.98 o 
   2   4   3    97540.30    99123.17   2899.49 o 
   4   4   3    84110.20    87761.75   2766.93 o 
   6   4   3    12549.64    12593.97    413.36 o 
   8   4   3     8883.84     9006.65    360.29 o 
  10   4   3     4203.74     3847.75    287.43 o 
  12   4   3     1398.86     1535.58    312.23 o 
  14   4   3      582.24      218.41    359.43 o 
  16   4   3      217.53      -34.19    482.14 o 
  18   4   3      861.84      450.05    472.95 o 
 -19   5   3     1522.34     2549.22    508.19 o 
 -17   5   3     1700.62     2124.81    438.36 o 
 -15   5   3      212.44     -157.04    352.33 o 
 -13   5   3      283.23      121.27    262.06 o 
 -11   5   3      475.34      334.75    215.03 o 
  -9   5   3      250.85      241.88    172.71 o 
  -7   5   3    34780.31    33298.93    788.30 o 
  -5   5   3   138288.44   133645.25   2873.99 o 
  -3   5   3   108840.28   103778.20   2101.79 o 
  -1   5   3     3305.42     4614.67    196.07 o 
   1   5   3    70389.62    67291.70   1511.32 o 
   3   5   3    47962.07    48999.74   1540.06 o 
   5   5   3    12954.76    12319.56    560.20 o 
   7   5   3    16194.63    15913.27    497.51 o 
   9   5   3    15549.30    15235.38    591.63 o 
  11   5   3     4392.62     4647.54    381.11 o 
  13   5   3     2453.73     2561.56    409.26 o 
  15   5   3     1177.00      982.06    393.41 o 
  17   5   3      448.43      116.86    433.45 o 
 -18   6   3     2186.99      891.76    468.74 o 
 -16   6   3      881.37     1537.26    456.44 o 
 -14   6   3     9054.87     8595.13    433.16 o 
 -12   6   3     3506.70     2963.02    306.10 o 
 -10   6   3     9543.77     9774.24    365.80 o 
  -8   6   3     1272.40     1446.43    180.47 o 
  -6   6   3     5148.31     5939.68    231.15 o 
  -4   6   3    36706.68    39210.14    890.23 o 
  -2   6   3     2753.74     3458.19    143.52 o 
   0   6   3     4321.56     4996.61    186.07 o 
   2   6   3    99502.95   104945.61   2339.56 o 
   4   6   3    36467.48    34035.92    964.78 o 
   6   6   3    43510.46    38643.72   1102.98 o 
   8   6   3    27211.86    26499.44    738.13 o 
  10   6   3     2198.85     2102.83    264.71 o 
  12   6   3      245.17       71.70    307.35 o 
  14   6   3      837.46      967.29    371.97 o 
  16   6   3     1957.65     1270.96    439.84 o 
  18   6   3     2864.84     2763.95    523.30 o 
 -19   7   3     3994.90     3881.99    563.59 o 
 -17   7   3     3003.32     2147.79    487.86 o 
 -15   7   3     8020.03     7477.15    427.91 o 
 -13   7   3    17500.86    17234.00    640.83 o 
 -11   7   3     3797.99     4032.26    269.47 o 
  -9   7   3     2522.93     2884.06    222.73 o 
  -7   7   3      836.05      768.80    186.14 o 
  -5   7   3    73946.29    75700.18   2105.12 o 
  -3   7   3    39410.90    37611.11    780.98 o 
  -1   7   3     5837.62     6229.10    411.09 o 
   1   7   3    38511.13    38466.21    898.84 o 
   3   7   3    38013.13    39394.43   1094.41 o 
   5   7   3    23427.32    24429.72    752.66 o 
   7   7   3     6085.87     6769.47    291.17 o 
   9   7   3     6482.95     7064.10    331.62 o 
  11   7   3       24.58      -91.29    302.90 o 
  13   7   3     1432.78     1204.29    353.28 o 
  15   7   3      955.07     1121.34    410.92 o 
  17   7   3     1124.27      993.60    477.35 o 
 -18   8   3     2938.71     3169.08    516.16 o 
 -16   8   3     3326.66     3367.41    857.67 o 
 -14   8   3     1345.41     1257.18    378.58 o 
 -12   8   3     1745.10     1658.90    292.74 o 
 -10   8   3     1296.27     1373.99    213.93 o 
  -8   8   3     4656.76     4630.21    236.66 o 
  -6   8   3    42712.21    43740.07   1007.24 o 
  -4   8   3   110427.91   115586.98   2502.04 o 
  -2   8   3    74666.37    78549.36   2387.82 o 
   0   8   3   108412.16   111451.84   2489.34 o 
   2   8   3   180868.13   176051.91   3891.71 o 
   4   8   3    98162.09   103761.88   2737.27 o 
   6   8   3    29046.70    28142.38    857.50 o 
   8   8   3     2341.20     2526.16    237.71 o 
  10   8   3      666.98      700.06    312.30 o 
  12   8   3        1.97     -286.80    332.06 o 
  14   8   3     1325.57     1166.15    378.60 o 
  16   8   3     1456.71      948.64    453.34 o 
  18   8   3      315.61     1020.07    519.27 o 
 -19   9   3     3560.12     3198.62    758.68 o 
 -17   9   3     4901.23     4378.90    559.25 o 
 -15   9   3     6746.67     6864.67    538.94 o 
 -13   9   3      793.55      593.29    292.14 o 
 -11   9   3     4485.84     4988.03    348.00 o 
  -9   9   3      109.21      -89.02    188.57 o 
  -7   9   3     6573.45     7415.12    343.08 o 
  -5   9   3    40147.36    38879.36    904.35 o 
  -3   9   3    95117.74    92838.28   1845.56 o 
  -1   9   3    57107.22    58182.61   1371.36 o 
   1   9   3   103208.71    99588.75   4071.35 o 
   3   9   3   100245.16   103151.60   3555.01 o 
   5   9   3    38970.25    36857.07   1209.55 o 
   7   9   3    37923.45    36837.32   1103.32 o 
   9   9   3      736.08     1098.55    306.03 o 
  11   9   3      392.40       -9.17    304.87 o 
  13   9   3      262.89      353.17    346.56 o 
  15   9   3     8695.71     8922.49    550.66 o 
  17   9   3     1769.58     2413.23    528.00 o 
 -18  10   3     4273.55     3794.88    567.35 o 
 -16  10   3    13261.30    13796.98    771.00 o 
 -14  10   3     9465.72     9174.99    467.94 o 
 -12  10   3     4499.37     4791.00    355.70 o 
 -10  10   3     1426.09     1333.93    233.25 o 
  -8  10   3      163.37      682.91    253.20 o 
  -6  10   3    42576.75    41047.36    959.06 o 
  -4  10   3    84347.90    82408.88   1812.06 o 
  -2  10   3    30906.78    32725.96    912.76 o 
   0  10   3    44212.48    48052.57   2567.54 o 
   2  10   3    78259.52    78465.65   2623.59 o 
   4  10   3    40393.84    39413.50   1529.63 o 
   6  10   3    13569.65    13427.37    563.15 o 
   8  10   3     3211.51     3587.15    331.14 o 
  10  10   3      747.86      934.84    330.95 o 
  12  10   3     2099.23     2016.40    365.83 o 
  14  10   3     3329.77     3379.67    418.36 o 
  16  10   3     5721.43     5279.07    555.25 o 
 -17  11   3     2558.79     2485.32    519.06 o 
 -15  11   3     7366.46     7176.40    445.00 o 
 -13  11   3     7076.84     6877.60    420.25 o 
 -11  11   3     1354.52     1609.19    293.24 o 
  -9  11   3      106.59      -40.52    200.49 o 
  -7  11   3     3981.07     4063.83    233.78 o 
  -5  11   3    88631.94    91308.65   2540.56 o 
  -3  11   3    36118.39    36922.24    892.62 o 
  -1  11   3    37792.29    39234.36    939.14 o 
   1  11   3    52092.45    54654.50   2592.24 o 
   3  11   3   101693.14   104324.47   2350.32 o 
   5  11   3    41842.51    41663.11   1208.35 o 
   7  11   3    21603.40    22549.93    779.22 o 
   9  11   3    13915.43    14189.37    678.97 o 
  11  11   3      520.06      604.18    326.04 o 
  13  11   3     1921.43     2223.84    391.09 o 
  15  11   3       79.62     -306.19    391.88 o 
  17  11   3     1049.82     1729.18    540.57 o 
 -18  12   3     2557.75     2280.84    521.08 o 
 -16  12   3      859.34      985.98    347.89 o 
 -14  12   3     1288.01     1177.38    322.69 o 
 -12  12   3       99.72      465.30    288.14 o 
 -10  12   3     7080.12     6870.55    314.80 o 
  -8  12   3     4152.65     3882.56    251.42 o 
  -6  12   3    21807.20    22209.42    597.64 o 
  -4  12   3    75926.77    73780.73   2298.51 o 
  -2  12   3    47291.56    45773.53   1085.91 o 
   0  12   3    47872.70    49619.63   1311.59 o 
   2  12   3    84294.75    83659.45   3079.61 o 
   4  12   3    34195.41    33036.23    991.64 o 
   6  12   3    14857.14    14621.64    712.43 o 
   8  12   3    16424.45    16492.21    682.13 o 
  10  12   3      463.30      598.34    322.11 o 
  12  12   3      267.77      458.67    524.31 o 
  14  12   3      439.98      801.58    384.37 o 
  16  12   3       94.13      188.78    458.81 o 
 -17  13   3     1247.80      909.50    874.81 o 
 -15  13   3     1431.74     1991.66    474.37 o 
 -13  13   3     2092.24     1897.80    328.10 o 
 -11  13   3      168.80     -276.57    276.57 o 
  -9  13   3       85.34     -188.73    207.99 o 
  -7  13   3      317.19      305.36    196.45 o 
  -5  13   3    13170.44    13168.48    512.57 o 
  -3  13   3    13576.86    13930.71    694.11 o 
  -1  13   3     1176.74     2622.95    413.02 o 
   1  13   3    32803.82    33539.03    945.37 o 
   3  13   3    44758.89    42292.93   1224.62 o 
   5  13   3    15073.14    15856.75    632.26 o 
   7  13   3    11597.99    11731.84    576.29 o 
   9  13   3     1679.21     2110.06    347.65 o 
  11  13   3     3384.21     3597.83    390.06 o 
  13  13   3      145.86      219.72    467.27 o 
  15  13   3     3174.11     3633.66    533.76 o 
  17  13   3     1230.53     1040.52    530.10 o 
 -18  14   3     1707.02     2354.76    546.00 o 
 -16  14   3     1136.61     1517.26    369.57 o 
 -14  14   3     4851.08     5226.73    411.22 o 
 -12  14   3     1188.16      767.04    310.23 o 
 -10  14   3     5588.64     5592.99    391.64 o 
  -8  14   3     4227.67     3669.34    260.37 o 
  -6  14   3    26320.46    26179.59    708.83 o 
  -4  14   3    58187.83    57088.47   1509.34 o 
  -2  14   3     2760.32     2852.72    276.12 o 
   0  14   3     8281.18     8793.04    383.07 o 
   2  14   3    27708.39    27405.44    719.66 o 
   4  14   3    25921.68    26345.71    860.04 o 
   6  14   3     6964.43     6800.56    420.22 o 
   8  14   3     2946.33     2978.55    362.47 o 
  10  14   3     4334.23     5251.65    590.77 o 
  12  14   3     3193.66     3219.08    403.75 o 
  14  14   3      793.72      725.39    396.19 o 
  16  14   3     1146.22     1554.97    661.10 o 
 -17  15   3     3208.00     1689.04    578.76 o 
 -15  15   3     1209.97     1352.91    356.15 o 
 -13  15   3      821.74      395.47    414.96 o 
 -11  15   3     3132.78     2863.98    335.08 o 
  -9  15   3     3444.89     3756.51    269.06 o 
  -7  15   3     7258.44     6947.62    315.42 o 
  -5  15   3    37591.15    35798.52    880.55 o 
  -3  15   3    21121.23    19677.82    640.68 o 
  -1  15   3     4626.92     4166.64    244.92 o 
   1  15   3    34383.16    34513.84    872.29 o 
   3  15   3    38839.57    40390.75   1197.31 o 
   5  15   3    30420.36    29988.53    965.56 o 
   7  15   3    16758.25    16415.16    921.12 o 
   9  15   3    15859.32    16241.74    677.98 o 
  11  15   3     2158.98     2302.63    376.19 o 
  13  15   3        8.87      -83.81    384.13 o 
  15  15   3       52.35       45.53    456.92 o 
 -16  16   3     2680.39     3370.69    426.72 o 
 -14  16   3      179.07      183.61    553.94 o 
 -12  16   3      479.83      523.87    311.85 o 
 -10  16   3     3529.63     4074.54    356.47 o 
  -8  16   3     1673.99     1769.03    237.60 o 
  -6  16   3    16945.48    17852.90    549.09 o 
  -4  16   3    35140.14    34753.24   1002.06 o 
  -2  16   3    10982.80    10959.42    553.28 o 
   0  16   3     8487.39     8264.68    459.46 o 
   2  16   3    64944.01    61854.21   1760.58 o 
   4  16   3    24549.32    23916.93    945.69 o 
   6  16   3    12884.64    11515.52    562.32 o 
   8  16   3     7746.13     7923.64    459.05 o 
  10  16   3      486.47      282.35    336.22 o 
  12  16   3      589.78      195.31    382.51 o 
  14  16   3      607.80      813.55    447.72 o 
  16  16   3      661.27      735.52    496.20 o 
 -17  17   3     2142.47     2720.74    434.86 o 
 -15  17   3     4410.66     4180.89    627.58 o 
 -13  17   3     7464.04     8852.58    491.78 o 
 -11  17   3        3.32      267.70    296.08 o 
  -9  17   3       99.96       27.42    288.32 o 
  -7  17   3     1140.35      904.06    234.12 o 
  -5  17   3    39875.83    38866.57    949.12 o 
  -3  17   3    36865.68    32770.45    954.98 o 
  -1  17   3    12760.98    13058.84    524.07 o 
   1  17   3    45225.53    42861.35   1064.36 o 
   3  17   3    35314.72    33660.23   1055.06 o 
   5  17   3     9203.56     9556.54    618.20 o 
   7  17   3     4302.19     4804.46    402.18 o 
   9  17   3      715.80      665.35    326.68 o 
  11  17   3       82.58     -138.62    358.16 o 
  13  17   3       44.08      500.88    941.92 o 
  15  17   3      564.43      588.82    497.25 o 
 -16  18   3     1407.11     1565.50    403.82 o 
 -14  18   3    18108.51    16914.23    942.94 o 
 -12  18   3      762.47      561.92    319.72 o 
 -10  18   3    25257.68    24749.35   1502.72 o 
  -8  18   3      234.62      963.07    231.35 o 
  -6  18   3    13975.03    14622.73    597.46 o 
  -4  18   3    51459.19    47564.19   1315.34 o 
  -2  18   3    42432.16    41201.04   1156.71 o 
   0  18   3    59399.96    55283.87   1482.23 o 
   2  18   3    57468.00    53573.18   1622.75 o 
   4  18   3    39305.95    38127.86   1182.23 o 
   6  18   3    28771.03    26016.03   1510.50 o 
   8  18   3     9843.70    10271.79    524.37 o 
  10  18   3     1713.85     2188.15    375.77 o 
  12  18   3     1257.36     1750.57    645.40 o 
  14  18   3     1347.73     1142.77    462.25 o 
 -15  19   3     5542.40     6958.47   1036.80 o 
 -13  19   3     6032.62     6688.87    512.40 o 
 -11  19   3        6.17     -195.83    301.53 o 
  -9  19   3     2549.46     2857.12    348.37 o 
  -7  19   3     4058.55     5546.18    311.59 o 
  -5  19   3    20728.21    20804.96    608.41 o 
  -3  19   3    35862.39    32782.44    978.87 o 
  -1  19   3    23408.54    22111.14    725.67 o 
   1  19   3    50317.34    45861.86   1571.28 o 
   3  19   3    53637.20    52503.92   1529.40 o 
   5  19   3    25102.78    23724.02    857.12 o 
   7  19   3    11762.55    11555.96    568.72 o 
   9  19   3      776.06     1443.48    438.28 o 
  11  19   3       13.58      -55.63    385.30 o 
  13  19   3     1112.96     1302.12    439.38 o 
  15  19   3     2721.13     1752.59    520.70 o 
 -16  20   3     5095.96     5623.22    501.20 o 
 -14  20   3      244.85     1688.83    612.49 o 
 -12  20   3     4487.05     3944.03    398.75 o 
 -10  20   3     7700.89     8079.61    465.61 o 
  -8  20   3     1329.50     1076.14    321.63 o 
  -6  20   3    20619.21    20146.30    603.61 o 
  -4  20   3    45083.24    42538.61   1421.94 o 
  -2  20   3    27326.53    25184.13    811.62 o 
   0  20   3    19080.08    19232.56    844.07 o 
   2  20   3    39595.96    38030.96   1364.67 o 
   4  20   3    17520.13    17044.13    796.16 o 
   6  20   3     6041.94     5864.67    748.68 o 
   8  20   3     1203.16      837.97    376.26 o 
  10  20   3       94.44      445.45    560.20 o 
  12  20   3      322.77      748.42    421.13 o 
  14  20   3     1306.45     1971.54    480.79 o 
 -15  21   3     2953.70     2901.43    438.72 o 
 -13  21   3      104.68      592.17    362.36 o 
 -11  21   3      313.37     -314.83    314.83 o 
  -9  21   3       64.60        1.54    315.51 o 
  -7  21   3     2810.10     3057.86    283.58 o 
  -5  21   3    22040.25    20955.65    730.36 o 
  -3  21   3    19295.86    19284.59    689.59 o 
  -1  21   3    18304.75    18117.05    830.20 o 
   1  21   3    37118.94    37506.25   2076.60 o 
   3  21   3    40994.64    40810.64   1770.56 o 
   5  21   3    19387.60    19064.11    935.25 o 
   7  21   3    10919.93    11203.58    765.81 o 
   9  21   3     4110.97     3939.71    663.96 o 
  11  21   3       15.85      313.29    400.82 o 
  13  21   3      508.74     -112.02    455.01 o 
 -14  22   3     2793.68     2069.48    804.81 o 
 -12  22   3     1283.57     1093.31    361.02 o 
 -10  22   3     8573.31     8430.32    596.64 o 
  -8  22   3      668.44      449.99    325.65 o 
  -6  22   3    13494.66    13317.98    611.00 o 
  -4  22   3    35523.00    35083.00   1049.15 o 
  -2  22   3     4095.15     3747.71    434.20 o 
   0  22   3    14671.17    13650.70    730.34 o 
   2  22   3    30745.93    29163.24   1126.46 o 
   4  22   3    21960.06    20983.94    910.71 o 
   6  22   3     7552.75     7727.52    549.23 o 
   8  22   3     7512.82     7940.49    575.30 o 
  10  22   3     1561.19     1978.69   1256.05 o 
  12  22   3      428.85      512.95    448.74 o 
  14  22   3      714.30     -467.17    467.17 o 
 -13  23   3     1788.05     1017.50    397.70 o 
 -11  23   3      329.53     -112.51    342.36 o 
  -9  23   3      358.27      347.09    335.94 o 
  -7  23   3      871.39      645.68    320.53 o 
  -5  23   3    16026.16    15930.52    640.56 o 
  -3  23   3     5884.15     6263.53    507.80 o 
  -1  23   3      829.68     1158.01    382.99 o 
   1  23   3     8878.15    10275.42    596.00 o 
   3  23   3    18278.51    18239.96   1032.35 o 
   5  23   3     3938.10     4434.06    460.73 o 
   7  23   3     4280.56     4962.98    500.56 o 
   9  23   3     2127.51     1429.86    970.95 o 
  11  23   3     2779.07     3550.49   1216.07 o 
  13  23   3      317.58      202.53    462.63 o 
 -14  24   3      344.13      -11.52    600.18 o 
 -12  24   3      175.84     -346.67    454.94 o 
 -10  24   3     1683.28     2163.32    432.94 o 
  -8  24   3     1675.61     1775.25    374.54 o 
  -6  24   3     6139.83     5695.47    386.79 o 
  -4  24   3    16853.03    17266.44    827.04 o 
  -2  24   3     8978.35     8570.15    571.75 o 
   0  24   3     6956.99     7616.58   1075.19 o 
   2  24   3    15801.17    16551.58    819.44 o 
   4  24   3     8246.41     7576.66    544.79 o 
   6  24   3     3524.23     3702.55    467.69 o 
   8  24   3     6046.43     6753.92    921.45 o 
  10  24   3     1295.66     1182.80    590.19 o 
  12  24   3      127.99      329.47    722.98 o 
 -13  25   3      117.50      942.99    651.11 o 
 -11  25   3     2473.14     1961.99    489.32 o 
  -9  25   3     1356.81     1219.41    467.39 o 
  -7  25   3      692.88     1342.70    449.23 o 
  -5  25   3    15750.09    14210.27    773.64 o 
  -3  25   3     9681.16     9229.79   1068.05 o 
  -1  25   3     9746.12     9266.22   1340.29 o 
   1  25   3    15659.88    15502.13   1064.72 o 
   3  25   3    23853.15    26097.69   1073.27 o 
   5  25   3    15465.62    14085.35    780.38 o 
   7  25   3     7941.84     8752.77    727.26 o 
   9  25   3     7455.49     6915.51    594.32 o 
  11  25   3      185.28      369.83    961.91 o 
 -12  26   3       24.69     -213.30    604.94 o 
 -10  26   3      176.94      379.54   1179.90 o 
  -8  26   3      723.61     1009.78    454.80 o 
  -6  26   3     8407.01     7312.70    606.22 o 
  -4  26   3    16972.77    15929.38    830.47 o 
  -2  26   3     6473.06     6449.82   1256.05 o 
   0  26   3     8397.29     9070.10    603.76 o 
   2  26   3    24695.13    24495.73   1558.28 o 
   4  26   3    13671.95    13743.59    791.57 o 
   6  26   3     5477.81     6359.06    554.46 o 
   8  26   3      882.10      298.49    449.92 o 
  10  26   3       81.10      582.75    460.86 o 
 -11  27   3     1482.08     1518.04    519.60 o 
  -9  27   3       41.73       95.05    469.05 o 
  -7  27   3     2878.19     3034.79    496.51 o 
  -5  27   3    15837.87    14755.48    813.43 o 
  -3  27   3    20906.25    20542.10   1740.10 o 
  -1  27   3     7720.16     7331.93    580.14 o 
   1  27   3    20301.54    18936.07    913.38 o 
   3  27   3    11633.15    12286.54    721.90 o 
   5  27   3     5726.79     5079.86    741.06 o 
   7  27   3     5476.60     5888.49    575.27 o 
   9  27   3      720.15      368.49    468.94 o 
  11  27   3      176.38       93.63    715.84 o 
 -10  28   3      799.10       53.78    887.18 o 
  -8  28   3      557.96      328.80    500.40 o 
  -6  28   3     8202.15     7387.51    618.10 o 
  -4  28   3    19839.97    20910.29   1136.11 o 
  -2  28   3    16778.89    15487.80    832.95 o 
   0  28   3    24938.97    24426.58   1267.95 o 
   2  28   3    37728.87    38764.04   1480.15 o 
   4  28   3    20136.36    21866.58   1919.06 o 
   6  28   3    10767.17    11247.63    712.47 o 
   8  28   3     2846.07     2895.15    536.78 o 
  10  28   3      365.65      556.84   1560.66 o 
  -9  29   3       66.39     -146.64    515.69 o 
  -7  29   3      813.40     1297.97    726.79 o 
  -5  29   3    14220.83    14114.94    790.18 o 
  -3  29   3    18957.76    19500.76   1442.15 o 
  -1  29   3    10927.73    11799.33    881.47 o 
   1  29   3    23387.29    22610.75   1035.18 o 
   3  29   3    19145.27    18566.07    947.77 o 
   5  29   3     9004.39     9269.94   1029.02 o 
   7  29   3     2511.58     2091.90    531.69 o 
   9  29   3      791.45       64.79    494.02 o 
  -8  30   3      292.29      609.48    647.78 o 
  -6  30   3     2515.04     2928.45   1141.34 o 
  -4  30   3    12352.86    11973.05    755.34 o 
  -2  30   3     9054.79     8101.35    645.00 o 
   0  30   3     9948.35    11395.69    722.54 o 
   2  30   3    15199.92    15931.08    865.21 o 
   4  30   3     7285.52     7769.57    663.18 o 
   6  30   3     3878.38     3713.11    574.20 o 
   8  30   3     1018.01      730.03    515.68 o 
  -7  31   3     3411.62     3483.76    884.80 o 
  -5  31   3     6793.49     6851.87    754.87 o 
  -3  31   3    10220.09     9606.49    705.41 o 
  -1  31   3     3903.26     3939.94    566.41 o 
   1  31   3     9795.44     9386.90   1266.52 o 
   3  31   3    12764.65    12558.43    785.80 o 
   5  31   3     6115.45     6259.64    652.98 o 
   7  31   3     5960.74     6757.60   1412.16 o 
  -6  32   3     7209.30     7947.99    703.06 o 
  -4  32   3    12489.99    13139.71    829.03 o 
  -2  32   3     2315.19     1779.40    542.12 o 
   0  32   3     4323.77     4332.32    759.15 o 
   2  32   3    10039.80    10462.58   1016.64 o 
   4  32   3     8107.55     8222.44    706.57 o 
   6  32   3     1931.42     1469.61    551.73 o 
  -5  33   3     5413.13     5543.23    657.87 o 
  -3  33   3     1585.72      721.91    540.96 o 
  -1  33   3     1158.68      815.51    521.64 o 
   1  33   3     5409.18     5657.17    641.06 o 
   3  33   3     7346.47     8506.93    717.99 o 
  -2  34   3     2284.56     1810.97    701.08 o 
   0  34   3     3534.33     3242.59    603.81 o 
 -18   0   4    10683.09    11721.86    989.04 o 
 -16   0   4    21847.54    20858.33   1310.79 o 
 -14   0   4    24084.55    22096.41    926.21 o 
 -12   0   4    32285.48    30480.89   1102.19 o 
 -10   0   4    25142.93    25356.21   1200.36 o 
  -8   0   4    52842.60    49329.14   1593.55 o 
  -6   0   4     3484.19     3934.26    407.42 o 
  -4   0   4    37865.21    35277.22   1134.56 o 
  -2   0   4     9866.08    11314.44    694.90 o 
   0   0   4      368.22      718.69    233.22 o 
   2   0   4   226499.63   233833.42   7035.40 o 
   4   0   4    64869.46    66052.59   2827.77 o 
   6   0   4    13686.65    15037.06    656.50 o 
   8   0   4    50489.38    50797.27   1777.44 o 
  10   0   4    36490.70    35651.04   1363.03 o 
  12   0   4    11998.68    13010.00    723.17 o 
  14   0   4     2792.79     2890.96    588.28 o 
  16   0   4     4701.22     3636.31    686.33 o 
  18   0   4       48.04      154.21    653.01 o 
 -19   1   4     1409.77     2478.40   1252.24 o 
 -17   1   4     8123.69     7783.59    712.98 o 
 -15   1   4    15109.64    14174.67    727.58 o 
 -13   1   4    18642.95    18600.83    668.15 o 
 -11   1   4    20348.02    19721.92    566.35 o 
  -9   1   4    50045.25    49856.01   1148.54 o 
  -7   1   4    25963.65    26432.17    649.30 o 
  -5   1   4    27075.77    28369.05    668.86 o 
  -3   1   4     4451.80     4330.63    167.59 o 
  -1   1   4     3022.88     3085.76    244.64 o 
   1   1   4    53311.75    53146.44   1636.99 o 
   3   1   4   143102.61   135316.70   2659.69 o 
   5   1   4    19046.79    17048.46    489.32 o 
   7   1   4    31956.47    29664.60    918.67 o 
   9   1   4    48947.41    48080.85   1209.55 o 
  11   1   4    21790.09    21253.27   1414.64 o 
  13   1   4     6854.42     6456.89    428.18 o 
  15   1   4     2444.37     2245.01    432.26 o 
  17   1   4     1051.62     1157.57    445.93 o 
 -18   2   4     3432.64     4187.03    504.02 o 
 -16   2   4    11874.51    11860.99    675.07 o 
 -14   2   4     6305.69     6543.40    377.12 o 
 -12   2   4    19699.37    18768.10    560.56 o 
 -10   2   4    15162.40    15551.52    489.47 o 
  -8   2   4    14492.80    14651.37    437.43 o 
  -6   2   4    24455.27    25886.35    630.62 o 
  -4   2   4    18046.16    18120.71    456.27 o 
  -2   2   4     8236.26    11321.68    495.72 o 
   0   2   4    53566.70    55879.15   1724.83 o 
   2   2   4    95943.99    95057.55   2284.08 o 
   4   2   4    64701.78    64296.75   2454.18 o 
   6   2   4    38025.86    39195.91    970.61 o 
   8   2   4    19792.12    19088.78    579.85 o 
  10   2   4    51196.84    49665.68   1260.98 o 
  12   2   4     7468.48     7885.90    444.25 o 
  14   2   4     5121.57     4446.32    462.76 o 
  16   2   4    13358.52    11926.32    721.07 o 
  18   2   4      186.25     -672.71    715.36 o 
 -19   3   4     4289.22     3161.09    504.88 o 
 -17   3   4    11101.28    11855.01    688.23 o 
 -15   3   4    15615.72    15254.99    751.84 o 
 -13   3   4    17330.37    16195.39    516.23 o 
 -11   3   4    34915.94    33786.21    841.34 o 
  -9   3   4     6702.72     6696.83    277.62 o 
  -7   3   4     9245.29     9512.13    342.29 o 
  -5   3   4     3083.40     3868.29    176.79 o 
  -3   3   4     3238.72     4085.47    169.32 o 
  -1   3   4    22677.24    25876.29    864.26 o 
   1   3   4      402.83     1095.18    202.33 o 
   3   3   4    20523.31    20416.66    530.62 o 
   5   3   4    20865.04    24902.18   1311.46 o 
   7   3   4     4093.43     4529.85    244.42 o 
   9   3   4    37026.23    36402.82    959.30 o 
  11   3   4    20678.53    21098.12    669.83 o 
  13   3   4     5740.20     6016.36    551.66 o 
  15   3   4     5495.49     4865.77    500.70 o 
  17   3   4      903.89     1014.33    468.11 o 
 -18   4   4     6512.31     6348.21    565.85 o 
 -16   4   4     9552.26    10296.63    627.29 o 
 -14   4   4    18211.69    18714.97    882.75 o 
 -12   4   4     5735.68     6153.29    422.22 o 
 -10   4   4     3273.85     3280.65    378.25 o 
  -8   4   4     2110.51     2002.08    185.41 o 
  -6   4   4    46299.42    48488.78   1684.41 o 
  -4   4   4       65.33      641.14    119.00 o 
  -2   4   4    11088.69    12600.38    346.77 o 
   0   4   4     4343.64     5759.58    182.60 o 
   2   4   4    28927.73    29734.72    703.71 o 
   4   4   4    43605.25    46435.98   1267.32 o 
   6   4   4     1602.99     1706.37    180.88 o 
   8   4   4    29575.73    29114.63    788.12 o 
  10   4   4    13517.55    13969.75    532.30 o 
  12   4   4    10472.83    10175.20    544.27 o 
  14   4   4     6666.92     7037.21    468.33 o 
  16   4   4     1059.36      901.04    441.17 o 
  18   4   4      744.10      587.31    607.32 o 
 -19   5   4     1672.08     1598.66    621.60 o 
 -17   5   4     8878.02     8664.51    601.74 o 
 -15   5   4     7986.74     7631.85    426.85 o 
 -13   5   4     8606.41     8487.11    417.98 o 
 -11   5   4     1855.58     1608.74    233.94 o 
  -9   5   4     1100.19     1295.26    193.94 o 
  -7   5   4    44639.41    46977.65   1070.89 o 
  -5   5   4     1949.06     2364.31    161.23 o 
  -3   5   4     6320.74     7228.75    229.95 o 
  -1   5   4     3131.90     4549.16    154.72 o 
   1   5   4    40595.55    44042.57   1370.81 o 
   3   5   4    30348.05    30300.87    725.51 o 
   5   5   4    10322.13    11197.79    445.87 o 
   7   5   4    19596.96    19131.01    596.58 o 
   9   5   4    33884.45    34069.45   1099.86 o 
  11   5   4    21495.23    20537.88    762.23 o 
  13   5   4    12968.06    13060.08    674.63 o 
  15   5   4     7718.69     7590.09   1029.49 o 
  17   5   4     3696.56     3951.10    557.35 o 
 -18   6   4     6929.83     7376.41    609.13 o 
 -16   6   4     9606.40    10307.38    625.51 o 
 -14   6   4    14574.67    14866.94    600.28 o 
 -12   6   4     8583.80     8622.01    357.24 o 
 -10   6   4    20960.02    20985.25    772.31 o 
  -8   6   4     6101.64     6529.29    267.55 o 
  -6   6   4     3127.72     4030.77    200.53 o 
  -4   6   4       65.31      271.04    106.17 o 
  -2   6   4       47.73      253.73    103.14 o 
   0   6   4      272.53      394.71    104.29 o 
   2   6   4    41717.52    42148.02    977.34 o 
   4   6   4    16636.15    17229.92    568.72 o 
   6   6   4      929.80     1202.54    222.09 o 
   8   6   4    23175.80    22210.64    654.02 o 
  10   6   4    19923.51    17730.34    742.36 o 
  12   6   4    18918.99    18263.43   1218.77 o 
  14   6   4     4663.40     3956.50    425.20 o 
  16   6   4     3271.05     2759.80    514.99 o 
 -19   7   4     2723.79     2092.48    499.33 o 
 -17   7   4    12867.96    12780.15    738.37 o 
 -15   7   4    13961.44    13946.54    730.08 o 
 -13   7   4    17466.31    17088.58    638.40 o 
 -11   7   4    23046.55    22801.48    639.41 o 
  -9   7   4    42185.36    41282.96    981.26 o 
  -7   7   4     7900.16     7984.01    314.00 o 
  -5   7   4     2593.45     2761.39    174.29 o 
  -3   7   4    18801.12    20044.69    460.20 o 
  -1   7   4      114.15      223.63    106.43 o 
   1   7   4     3781.65     4318.41    223.27 o 
   3   7   4    62926.75    63072.81   1555.05 o 
   5   7   4     8153.65     9054.03    447.03 o 
   7   7   4    14592.09    13652.36    807.50 o 
   9   7   4    31341.39    31681.93    871.18 o 
  11   7   4    16797.88    17585.46    704.02 o 
  13   7   4     6777.70     7198.45    628.67 o 
  15   7   4     2403.50     2356.18    422.60 o 
  17   7   4      364.49      204.75    449.80 o 
 -18   8   4     2941.64     3173.53    507.51 o 
 -16   8   4    12672.94    12775.37    591.61 o 
 -14   8   4     6538.76     6946.66    412.53 o 
 -12   8   4    20753.03    21390.38    723.74 o 
 -10   8   4     6353.56     5713.00    418.79 o 
  -8   8   4    24458.74    24575.34    644.06 o 
  -6   8   4    18145.17    18292.00    498.62 o 
  -4   8   4       32.44      430.87    123.26 o 
  -2   8   4    17602.73    19334.09    454.70 o 
   0   8   4    21958.01    24054.56    602.31 o 
   2   8   4   114497.14   114879.41   2827.35 o 
   4   8   4    83751.99    84472.77   2237.39 o 
   6   8   4    33832.29    33301.85   1106.56 o 
   8   8   4    34552.90    34379.76    913.46 o 
  10   8   4    37310.59    34863.76   1096.98 o 
  12   8   4     6639.49     6755.63    525.05 o 
  14   8   4     3427.38     2959.61    413.83 o 
  16   8   4     2740.29     2687.30    489.01 o 
 -19   9   4     1657.51     1520.06    486.42 o 
 -17   9   4     9603.98    10810.68    683.14 o 
 -15   9   4    10832.18    11240.45    522.71 o 
 -13   9   4    17247.50    17191.56    653.06 o 
 -11   9   4    25538.78    25280.31    688.98 o 
  -9   9   4     9634.51     9136.88    352.32 o 
  -7   9   4    62724.57    64702.21   1455.98 o 
  -5   9   4    26461.86    27157.13    673.14 o 
  -3   9   4     2876.11     4015.11    173.89 o 
  -1   9   4      437.82     1407.95    313.95 o 
   1   9   4    55522.39    51618.19   1544.83 o 
   3   9   4   109958.95   116095.04   2597.41 o 
   5   9   4    37771.48    37930.08   1096.34 o 
   7   9   4    19814.24    18770.29    681.45 o 
   9   9   4    35179.34    32975.46    904.47 o 
  11   9   4    29490.19    30420.47   1004.00 o 
  13   9   4     2785.42     2770.51    406.74 o 
  15   9   4     4617.47     5046.80    677.87 o 
  17   9   4     1813.78     1185.25    468.14 o 
 -18  10   4     4464.11     4511.98    549.24 o 
 -16  10   4    19340.11    18885.03   1071.13 o 
 -14  10   4    17015.63    17684.21    677.18 o 
 -12  10   4    42881.43    44399.80   1261.57 o 
 -10  10   4    26089.21    24501.35    670.91 o 
  -8  10   4    28293.62    27504.18    710.96 o 
  -6  10   4    14369.27    15760.46    463.90 o 
  -4  10   4       28.77     1059.74    140.05 o 
  -2  10   4       41.80     1301.79    143.44 o 
   0  10   4     2216.60     2791.41    209.00 o 
   2  10   4    46623.39    47966.74   1122.95 o 
   4  10   4    31747.39    30365.32    908.47 o 
   6  10   4    21302.25    21045.92    721.00 o 
   8  10   4    31883.97    34548.77   1072.81 o 
  10  10   4    38477.36    37859.33   1174.78 o 
  12  10   4     3752.12     3643.86    410.31 o 
  14  10   4     1893.78     1853.59    408.58 o 
  16  10   4      352.79     -155.18    438.51 o 
 -17  11   4     4389.46     4319.58    538.78 o 
 -15  11   4    13838.02    13090.33    584.06 o 
 -13  11   4    13053.66    12159.41    557.62 o 
 -11  11   4    13413.66    12481.76    501.64 o 
  -9  11   4    45459.51    43501.06   1043.99 o 
  -7  11   4    10003.85     9807.74    373.18 o 
  -5  11   4    13910.15    14472.07    510.69 o 
  -3  11   4      818.28     1233.78    149.29 o 
  -1  11   4     9594.54     9831.65    358.01 o 
   1  11   4    33603.21    33042.95    865.77 o 
   3  11   4    88784.40    86198.87   1955.38 o 
   5  11   4     9822.52    10176.72    672.16 o 
   7  11   4    18682.05    19282.18    749.66 o 
   9  11   4    41020.69    40719.00   1736.62 o 
  11  11   4    10834.91    10963.96    783.76 o 
  13  11   4    11354.26    10888.56    716.09 o 
  15  11   4     1569.07     1836.21    956.92 o 
  17  11   4      314.60      370.57    510.23 o 
 -18  12   4     7221.51     7202.41    617.88 o 
 -16  12   4     7274.96     8115.84    749.35 o 
 -14  12   4    11378.31    12148.32    556.60 o 
 -12  12   4     5163.60     4819.91    359.62 o 
 -10  12   4     6722.30     6568.52    324.08 o 
  -8  12   4     3316.44     3017.24    244.11 o 
  -6  12   4     4805.82     4929.47    251.83 o 
  -4  12   4     2726.45     2864.71    206.18 o 
  -2  12   4      573.99      676.67    167.60 o 
   0  12   4     6255.60     6098.92    253.79 o 
   2  12   4    64315.68    64465.14   1490.11 o 
   4  12   4    49122.71    46817.97   1118.32 o 
   6  12   4    16010.19    16467.26    650.28 o 
   8  12   4    28774.82    28685.77   1045.30 o 
  10  12   4    29882.60    31584.47   1142.26 o 
  12  12   4    13892.04    14563.19    708.75 o 
  14  12   4     5079.51     5177.44    491.40 o 
  16  12   4      870.15      533.62    450.18 o 
 -17  13   4     8720.07     8902.30    693.75 o 
 -15  13   4    11133.74    12948.98    601.14 o 
 -13  13   4     6527.22     7415.94    426.88 o 
 -11  13   4    10484.25     9659.16    457.97 o 
  -9  13   4     8345.88     7947.51    344.66 o 
  -7  13   4    15349.41    16038.41    508.27 o 
  -5  13   4     9093.95     9331.83    365.03 o 
  -3  13   4      740.59      591.15    157.80 o 
  -1  13   4     3068.77     2923.01    211.53 o 
   1  13   4     7595.03     7862.45    294.14 o 
   3  13   4    11023.42    11561.31    779.18 o 
   5  13   4     8571.62     8893.79    425.38 o 
   7  13   4     2191.90     2740.54    334.67 o 
   9  13   4    15457.32    15045.24    729.70 o 
  11  13   4    11730.33    12037.88    592.92 o 
  13  13   4     3793.44     3546.37    441.59 o 
  15  13   4     5455.58     5483.03    528.58 o 
 -18  14   4     3837.29     4786.25   1198.46 o 
 -16  14   4     6537.59     6508.99    474.95 o 
 -14  14   4     9305.10    10183.71    652.72 o 
 -12  14   4     5539.34     6195.26    506.00 o 
 -10  14   4    15368.43    15841.36    664.45 o 
  -8  14   4      975.27      797.66    254.25 o 
  -6  14   4     4338.54     4524.63    263.08 o 
  -4  14   4      590.80      374.73    171.39 o 
  -2  14   4     3181.31     2939.37    222.22 o 
   0  14   4     5311.55     5820.09    445.84 o 
   2  14   4     9039.41     8653.07    348.03 o 
   4  14   4    22159.09    22527.35    904.73 o 
   6  14   4     2532.36     2265.07    320.93 o 
   8  14   4    13693.86    13292.11    833.40 o 
  10  14   4    15327.64    15318.71   1029.73 o 
  12  14   4     6142.53     6362.97    472.29 o 
  14  14   4     4808.24     5690.49    505.04 o 
  16  14   4     5094.45     5165.56    603.66 o 
 -17  15   4     5825.96     4861.96    609.06 o 
 -15  15   4     5979.98     6052.74    574.94 o 
 -13  15   4    10551.01    10911.56    525.33 o 
 -11  15   4     8097.62     8317.83    610.28 o 
  -9  15   4     1664.97     1977.22    242.16 o 
  -7  15   4     5960.97     5676.50    317.80 o 
  -5  15   4      533.74      907.89    211.73 o 
  -3  15   4     3636.46     3843.30    255.27 o 
  -1  15   4      153.75      309.72    194.77 o 
   1  15   4     3606.78     3936.06    267.89 o 
   3  15   4    16500.15    16946.60    607.75 o 
   5  15   4    12168.52    11513.07    734.50 o 
   7  15   4    10022.78     9982.61    510.75 o 
   9  15   4    31301.89    31600.13   1042.62 o 
  11  15   4    19756.50    21530.16    841.95 o 
  13  15   4     9545.44     9587.22    599.41 o 
  15  15   4     5452.74     5378.09    538.49 o 
 -16  16   4    10180.66    11526.72    758.59 o 
 -14  16   4    10750.49    10834.00    547.91 o 
 -12  16   4    10339.84    10949.40    517.58 o 
 -10  16   4      535.83     1197.75    565.57 o 
  -8  16   4    12394.17    12622.60    473.20 o 
  -6  16   4    36044.80    36322.61    908.15 o 
  -4  16   4       33.08      364.43    203.82 o 
  -2  16   4     4993.82     5512.87    288.94 o 
   0  16   4     1555.55     1880.47    304.06 o 
   2  16   4    36471.54    36244.79    926.91 o 
   4  16   4    11381.75    11676.19    553.54 o 
   6  16   4     5214.82     4667.42    391.25 o 
   8  16   4    16313.53    16087.77    664.84 o 
  10  16   4    11260.44    11113.45    566.99 o 
  12  16   4     7237.94     7728.76    527.45 o 
  14  16   4     2934.58     2826.10    601.34 o 
 -17  17   4     9943.19    10109.49    591.66 o 
 -15  17   4     8845.66     9439.85    531.34 o 
 -13  17   4    11803.65    12544.00    584.93 o 
 -11  17   4    11244.62    11334.48    518.97 o 
  -9  17   4    23245.16    23352.40    666.50 o 
  -7  17   4    21135.69    20827.02    616.64 o 
  -5  17   4     6331.32     6871.31    322.37 o 
  -3  17   4     2574.74     2931.62    300.73 o 
  -1  17   4      760.69     2207.10    253.57 o 
   1  17   4    10681.30    11445.83    443.22 o 
   3  17   4    42584.04    40743.32   1231.11 o 
   5  17   4     7052.06     7020.43    434.37 o 
   7  17   4    17399.57    17193.27    685.96 o 
   9  17   4    18028.33    16658.38    693.47 o 
  11  17   4    10776.66    11131.17    800.65 o 
  13  17   4     2250.14     1281.47    427.00 o 
  15  17   4     1753.90     1575.51    519.23 o 
 -16  18   4     6908.84     7083.52    507.99 o 
 -14  18   4     3744.43     4350.82    426.53 o 
 -12  18   4    10895.05    11960.35   1037.15 o 
 -10  18   4    33118.22    31395.93    987.19 o 
  -8  18   4    19215.18    18529.67    579.41 o 
  -6  18   4    13069.21    13282.60    510.96 o 
  -4  18   4     4149.48     4529.26    327.85 o 
  -2  18   4      622.78     1666.38    275.69 o 
   0  18   4     7569.01     8313.55    359.72 o 
   2  18   4    69337.38    71581.10   1996.82 o 
   4  18   4    51536.02    52667.11   1540.62 o 
   6  18   4    10278.88    10992.37    524.51 o 
   8  18   4    23304.50    22747.97    839.60 o 
  10  18   4    24514.46    24810.78   1024.89 o 
  12  18   4     9151.87     9888.89   1126.65 o 
  14  18   4     2618.05     2588.20   1066.14 o 
 -15  19   4     8842.11     9199.31    549.68 o 
 -13  19   4    13754.83    15352.18    688.70 o 
 -11  19   4    19317.61    18834.47   1051.59 o 
  -9  19   4    21998.28    22841.36    791.51 o 
  -7  19   4     8041.78     7546.36    353.24 o 
  -5  19   4     1773.78     1832.64    256.07 o 
  -3  19   4       34.69     1006.35    352.08 o 
  -1  19   4       84.54       27.02    321.28 o 
   1  19   4     8950.86     9197.36    450.45 o 
   3  19   4    46111.82    44474.61   1337.82 o 
   5  19   4    16718.94    16324.67    720.37 o 
   7  19   4    20838.26    21676.44    811.81 o 
   9  19   4    29024.53    31640.99   1266.48 o 
  11  19   4    16861.80    16962.96    751.98 o 
  13  19   4     2887.77     3758.47    523.23 o 
  15  19   4     1063.39     1097.56    692.99 o 
 -16  20   4    10361.73    10426.03    603.76 o 
 -14  20   4     9080.50     9417.59    542.80 o 
 -12  20   4    19173.96    17512.95    716.05 o 
 -10  20   4     2484.33     3171.65    371.59 o 
  -8  20   4    19434.59    19027.48    596.15 o 
  -6  20   4    66729.94    62920.99   1467.02 o 
  -4  20   4      386.82      414.38    279.33 o 
  -2  20   4     1465.89     1218.88    288.54 o 
   0  20   4     8422.76     8988.08    425.04 o 
   2  20   4    31263.03    30830.63   1016.13 o 
   4  20   4    20858.65    20438.59    777.77 o 
   6  20   4    10111.69     9892.47    511.13 o 
   8  20   4     8866.15     9482.98   1076.97 o 
  10  20   4    15587.74    16744.75    734.73 o 
  12  20   4     2041.65     2222.44    490.57 o 
  14  20   4     1101.41     1258.51   1115.17 o 
 -15  21   4     8436.66     7962.10    532.55 o 
 -13  21   4     6462.07     6823.00    492.06 o 
 -11  21   4     8590.72     7867.66    711.72 o 
  -9  21   4     3480.57     3732.47    433.26 o 
  -7  21   4     9054.04     9802.22    413.41 o 
  -5  21   4     7135.91     6749.86    340.73 o 
  -3  21   4     1572.73     1234.04    299.15 o 
  -1  21   4      120.30     -119.36    265.99 o 
   1  21   4    12532.03    12340.74    680.96 o 
   3  21   4    29801.98    30901.28   1017.96 o 
   5  21   4    14573.19    14154.47    644.41 o 
   7  21   4     8235.55     8010.51    495.14 o 
   9  21   4    24289.02    24355.98   1212.11 o 
  11  21   4     8614.94     7600.67    602.08 o 
  13  21   4     5711.98     6546.13    946.68 o 
 -14  22   4     7444.23     8609.84    747.09 o 
 -12  22   4     3368.70     2789.43    404.99 o 
 -10  22   4     7871.35     7979.15    721.62 o 
  -8  22   4      325.55       48.50    356.98 o 
  -6  22   4      141.75      236.71    245.51 o 
  -4  22   4     1723.86     1840.03    314.49 o 
  -2  22   4      206.59      427.53    280.56 o 
   0  22   4     3280.38     3034.22    421.31 o 
   2  22   4     8190.01     9668.42    575.82 o 
   4  22   4    14267.49    14432.26    747.88 o 
   6  22   4     7218.76     6986.48    765.41 o 
   8  22   4    17371.69    17025.51    835.14 o 
  10  22   4    15635.97    15501.67    822.14 o 
  12  22   4     4912.57     4465.80    539.27 o 
 -13  23   4     5117.94     5500.65    597.60 o 
 -11  23   4     5062.82     5476.28    461.23 o 
  -9  23   4     8403.41     9294.23    511.85 o 
  -7  23   4     6535.62     6792.14    367.05 o 
  -5  23   4     1633.30     2046.90    268.17 o 
  -3  23   4       84.79      -19.93    275.70 o 
  -1  23   4       88.47       97.17    359.84 o 
   1  23   4     3135.27     2644.35    409.93 o 
   3  23   4     3284.33     3702.94    785.80 o 
   5  23   4     2355.10     2509.71    561.63 o 
   7  23   4     2206.92     2273.37    438.78 o 
   9  23   4     7999.72     8283.18    637.78 o 
  11  23   4     4197.39     4202.29    530.12 o 
  13  23   4     2740.55     2502.97    550.39 o 
 -14  24   4     5108.06     5505.45    495.38 o 
 -12  24   4     1892.58     2023.13    404.79 o 
 -10  24   4     3125.99     3097.81    410.72 o 
  -8  24   4     1352.27     1038.40    352.81 o 
  -6  24   4     1898.37     1990.26    284.95 o 
  -4  24   4       34.20      166.72    352.23 o 
  -2  24   4      468.62      252.17    383.63 o 
   0  24   4      201.86      930.69    391.98 o 
   2  24   4    12751.58    12649.06    706.77 o 
   4  24   4     8889.08     9805.26   1751.52 o 
   6  24   4     1867.57     1611.72    425.02 o 
   8  24   4     6451.56     6130.50    550.52 o 
  10  24   4     8048.65     9145.44    938.59 o 
  12  24   4     7381.12     6768.76    630.14 o 
 -13  25   4     3617.81     3169.21    448.78 o 
 -11  25   4     2776.14     2781.24    657.34 o 
  -9  25   4     1178.55     1223.86    372.77 o 
  -7  25   4     1215.50     1442.38    352.64 o 
  -5  25   4      359.20      402.98    261.78 o 
  -3  25   4       11.87     -112.75    387.83 o 
  -1  25   4      408.17      178.03    545.92 o 
   1  25   4     3482.91     3339.89    455.92 o 
   3  25   4    16742.00    15724.18    816.27 o 
   5  25   4     6627.05     7587.16    568.50 o 
   7  25   4     5900.91     5460.29    526.34 o 
   9  25   4    13266.90    12833.07    754.88 o 
  11  25   4    10650.61    10987.15    736.01 o 
 -12  26   4     9453.59    10170.50   1054.72 o 
 -10  26   4     5041.60     4922.09    470.97 o 
  -8  26   4     6850.99     7434.23    943.30 o 
  -6  26   4     3601.97     3783.59    334.60 o 
  -4  26   4      208.20     -287.80    392.07 o 
  -2  26   4     1716.04     1295.80    427.02 o 
   0  26   4      527.62     -186.50    444.07 o 
   2  26   4    11788.99    11363.58    666.25 o 
   4  26   4     8145.70     7790.84    588.80 o 
   6  26   4     5032.48     4498.67    580.67 o 
   8  26   4    10354.33     9555.04    668.26 o 
  10  26   4     9163.30     8962.84   1378.37 o 
 -11  27   4     9861.67     9495.90    703.98 o 
  -9  27   4     4963.82     3730.10    550.37 o 
  -7  27   4    19530.75    19644.38    960.16 o 
  -5  27   4     1521.11     1438.50    345.45 o 
  -3  27   4      102.93     -358.50    411.34 o 
  -1  27   4       56.29      445.38    462.63 o 
   1  27   4     8360.91     8514.63    612.22 o 
   3  27   4    16718.04    18403.52    913.14 o 
   5  27   4     6028.01     7081.33    849.58 o 
   7  27   4     6065.49     6882.51    609.16 o 
   9  27   4     9381.80    10531.06    717.09 o 
 -10  28   4     4681.77     5127.26    599.86 o 
  -8  28   4     7920.45     9692.23    696.87 o 
  -6  28   4     1095.42      615.02    443.13 o 
  -4  28   4        9.72     -421.53    421.53 o 
  -2  28   4     1105.87      759.80    427.83 o 
   0  28   4     2891.75     2242.20    463.46 o 
   2  28   4    22496.25    22087.69   1004.56 o 
   4  28   4    19821.14    19451.30    976.77 o 
   6  28   4     8970.63     8142.50   1624.92 o 
   8  28   4    15515.81    16342.25    904.06 o 
  10  28   4    11995.19    11956.99   1091.84 o 
  -9  29   4    14796.89    16920.28    976.19 o 
  -7  29   4     3373.26     4865.33    592.84 o 
  -5  29   4     2805.89     2955.48    570.07 o 
  -3  29   4      748.10      484.60    458.68 o 
  -1  29   4     1121.35       59.72    859.10 o 
   1  29   4     6142.99     4322.63    548.75 o 
   3  29   4    23369.15    25280.65   3404.52 o 
   5  29   4     7391.79     7150.62   1222.26 o 
   7  29   4     9805.61     9455.00   1815.30 o 
   9  29   4    11445.69    12037.40    772.69 o 
  -8  30   4     6147.45     5781.84    641.11 o 
  -6  30   4     2234.24     1777.86    530.72 o 
  -4  30   4       31.00     -478.14    478.14 o 
  -2  30   4      157.35      131.33    464.08 o 
   0  30   4     1519.51     1813.22    494.50 o 
   2  30   4     8310.86     7766.31    652.99 o 
   4  30   4    10828.05    12407.71    782.51 o 
   6  30   4     3349.95     2825.34    556.07 o 
   8  30   4     5201.43     4857.08    719.17 o 
  -7  31   4     2823.36     2661.97    874.33 o 
  -5  31   4      914.63     1051.73    514.16 o 
  -3  31   4     1544.78     1468.25    510.87 o 
  -1  31   4       61.06     -236.28    461.41 o 
   1  31   4     2691.53     2731.24    595.42 o 
   3  31   4     7609.95     7280.55    651.98 o 
   5  31   4     4051.24     3789.18    587.13 o 
   7  31   4     3895.82     4044.68    817.69 o 
  -6  32   4     3756.37     3570.94    591.57 o 
  -4  32   4      935.77      378.81    516.73 o 
  -2  32   4      416.71      949.16    661.58 o 
   0  32   4     1674.09     1389.17    546.40 o 
   2  32   4     3195.22     3221.85   1131.35 o 
   4  32   4     4097.33     4499.01    596.70 o 
  -5  33   4      576.60      489.51    535.24 o 
  -3  33   4       73.47       75.76    507.44 o 
  -1  33   4      208.37     1188.18    855.77 o 
   1  33   4      872.65     1051.61    533.71 o 
   3  33   4     2217.46     2277.82    575.44 o 
  -2  34   4       34.67     -731.07    731.07 o 
   0  34   4      134.78     -517.58    517.58 o 
 -18   0   5      728.81      563.53    615.89 o 
 -16   0   5     3020.35     2759.60    599.71 o 
 -14   0   5     5273.78     5613.07    442.29 o 
 -12   0   5    10658.99    10590.52    572.20 o 
 -10   0   5    40210.46    37783.96   1293.70 o 
  -8   0   5    95551.48    88999.18   3250.31 o 
  -6   0   5    62930.68    56256.18   1780.69 o 
  -4   0   5   168561.61   165467.97   5015.84 o 
  -2   0   5    38889.90    38319.28   1750.57 o 
   0   0   5   166473.63   152934.42   6514.90 o 
   2   0   5    11284.30    11028.19    434.81 o 
   4   0   5    14429.91    14564.62    478.21 o 
   6   0   5    21743.37    21943.12    666.96 o 
   8   0   5    13730.62    14166.22    705.28 o 
  10   0   5    15781.70    17002.73   1394.55 o 
  12   0   5    13116.78    11984.56   1056.15 o 
  14   0   5     3816.26     3442.12    617.79 o 
  16   0   5     9911.23    10220.70    926.21 o 
 -19   1   5     1866.52     1026.36    469.14 o 
 -17   1   5       28.54       35.95    401.17 o 
 -15   1   5     1671.71     2231.93    387.60 o 
 -13   1   5     4276.56     4325.85    449.80 o 
 -11   1   5    13074.71    13132.24    457.92 o 
  -9   1   5    87175.23    87276.18   1930.17 o 
  -7   1   5    30404.97    28765.21    697.94 o 
  -5   1   5   105350.83   109342.30   2360.02 o 
  -3   1   5    40802.84    43191.91   2738.18 o 
  -1   1   5    21595.39    23817.39    816.46 o 
   1   1   5    44957.24    46020.76   1442.46 o 
   3   1   5     1088.25     1561.86    116.10 o 
   5   1   5      822.36     1083.76    111.19 o 
   7   1   5     7622.53     7932.40    275.68 o 
   9   1   5    14843.20    15330.83    538.17 o 
  11   1   5    21211.23    21956.66    728.89 o 
  13   1   5     8005.28     8966.42    480.02 o 
  15   1   5     8105.56     8285.04    665.86 o 
  17   1   5     6407.60     6307.15    585.18 o 
 -18   2   5       99.35     -420.53    420.53 o 
 -16   2   5     2757.99     3181.55    569.72 o 
 -14   2   5      201.32      -97.64    225.00 o 
 -12   2   5     8162.38     9027.39    438.02 o 
 -10   2   5    17238.48    16246.92    507.10 o 
  -8   2   5    47781.98    43396.55   1005.32 o 
  -6   2   5    45901.71    46448.30   1053.48 o 
  -4   2   5    34453.50    34593.02    787.32 o 
  -2   2   5    36189.30    38675.67   1246.93 o 
   0   2   5    11981.87    12461.26    508.87 o 
   2   2   5    11000.84    12174.82    310.22 o 
   4   2   5     6865.16     7475.90    269.82 o 
   6   2   5     3383.85     3213.49    226.43 o 
   8   2   5    10159.83     9648.39    391.27 o 
  10   2   5    40018.44    40801.51   1067.42 o 
  12   2   5     4353.92     4362.36    329.84 o 
  14   2   5     6140.49     6469.03    513.58 o 
  16   2   5     7181.05     8906.17    619.56 o 
 -19   3   5      234.02     -432.44    432.44 o 
 -17   3   5     3188.87     3318.29    475.68 o 
 -15   3   5     6954.77     6988.81    408.83 o 
 -13   3   5     2144.02     2108.10    249.36 o 
 -11   3   5    36708.83    35066.91    875.83 o 
  -9   3   5    41840.91    40848.54    968.88 o 
  -7   3   5    87959.89    90332.53   1978.29 o 
  -5   3   5    34553.69    33784.24   1777.23 o 
  -3   3   5    12317.89    11985.94    671.10 o 
  -1   3   5    13884.88    13892.04    629.69 o 
   1   3   5    56576.84    59510.23   1642.38 o 
   3   3   5    35602.38    36855.19    767.61 o 
   5   3   5     5706.72     6260.94    286.83 o 
   7   3   5     3556.88     3770.53    239.11 o 
   9   3   5    16103.25    16036.23    642.74 o 
  11   3   5     5900.65     6065.34    338.94 o 
  13   3   5     1789.22     1286.60    327.24 o 
  15   3   5     6300.29     5922.27    533.43 o 
  17   3   5     7062.16     7313.21    613.53 o 
 -18   4   5      444.05      439.89    437.51 o 
 -16   4   5     5225.69     6101.79    510.80 o 
 -14   4   5     7260.48     7792.27    415.84 o 
 -12   4   5     4497.96     4613.29    335.52 o 
 -10   4   5    59517.51    57161.08   1311.81 o 
  -8   4   5    14336.41    14400.90    443.97 o 
  -6   4   5     8427.20     8300.36    334.42 o 
  -4   4   5     8080.91     7574.90    265.51 o 
  -2   4   5    49359.98    57194.93   3240.79 o 
   0   4   5    10111.59    10348.14    386.52 o 
   2   4   5     7343.21     7376.17    339.96 o 
   4   4   5       28.80      503.40    166.97 o 
   6   4   5     7567.22     8145.98    335.94 o 
   8   4   5     7638.88     8196.65    343.58 o 
  10   4   5     7371.97     7821.56    367.45 o 
  12   4   5     5254.49     4837.15    380.74 o 
  14   4   5     1698.05     1816.76    419.69 o 
  16   4   5     6776.46     6409.67    571.35 o 
 -19   5   5       20.75     -453.24    453.24 o 
 -17   5   5      981.74      561.94    422.02 o 
 -15   5   5     3451.57     2979.13    336.06 o 
 -13   5   5      302.67      656.55    231.55 o 
 -11   5   5    10293.04    10540.01    472.00 o 
  -9   5   5    18390.18    17385.75    514.32 o 
  -7   5   5    13726.28    12274.54    393.28 o 
  -5   5   5     1341.98     1114.06    144.49 o 
  -3   5   5   121078.43   123643.97   2972.70 o 
  -1   5   5    64194.72    66318.94   1328.81 o 
   1   5   5      889.30     1350.46    115.26 o 
   3   5   5     5103.14     5877.85    236.60 o 
   5   5   5     1153.70     1217.79    200.39 o 
   7   5   5      129.15      679.22    271.37 o 
   9   5   5    11770.35    11882.55    490.37 o 
  11   5   5     8987.86     9201.52    406.07 o 
  13   5   5     2750.99     2731.40    369.96 o 
  15   5   5     6602.32     6765.67    779.62 o 
  17   5   5     9193.88     9574.16    688.69 o 
 -18   6   5      382.16      309.81    443.24 o 
 -16   6   5     5172.99     5797.79    400.32 o 
 -14   6   5    12496.45    12492.21    695.15 o 
 -12   6   5     3466.81     3640.73    270.19 o 
 -10   6   5    58035.47    58003.45   1336.49 o 
  -8   6   5    37100.45    35183.45    846.83 o 
  -6   6   5    30918.64    31778.88    758.02 o 
  -4   6   5     9103.66    10140.79    445.49 o 
  -2   6   5     9987.64    11207.96    303.75 o 
   0   6   5     6780.07     7346.56    460.22 o 
   2   6   5    23437.08    23765.87    594.49 o 
   4   6   5     5530.53     6366.54    287.64 o 
   6   6   5     5377.59     5526.81    310.86 o 
   8   6   5     3615.20     3644.10    276.03 o 
  10   6   5     4701.92     5227.09    332.07 o 
  12   6   5     4397.42     4936.76    404.56 o 
  14   6   5     4056.62     3917.06    678.03 o 
  16   6   5     8707.00    10430.20    709.65 o 
 -19   7   5      361.30     -197.98    439.83 o 
 -17   7   5      946.01     1122.71    425.50 o 
 -15   7   5     4349.05     4149.59    432.98 o 
 -13   7   5     2764.56     3084.53    327.27 o 
 -11   7   5    21266.79    20273.70    592.22 o 
  -9   7   5    43850.53    39812.91    955.76 o 
  -7   7   5    51505.70    50501.55   1154.03 o 
  -5   7   5   120851.06   121707.35   3186.10 o 
  -3   7   5    11158.27     9824.96    391.50 o 
  -1   7   5    39917.32    37794.56    789.92 o 
   1   7   5    86585.16    86605.91   1724.31 o 
   3   7   5    12770.35    12411.25    497.10 o 
   5   7   5     1229.01     1218.73    274.24 o 
   7   7   5      520.23      777.88    256.89 o 
   9   7   5     8801.02     9073.76    416.31 o 
  11   7   5    11016.64    11487.54    548.16 o 
  13   7   5     2441.43     2802.11    441.93 o 
  15   7   5     4802.19     5236.77    478.80 o 
  17   7   5     6417.90     7341.11    623.75 o 
 -18   8   5      502.17      344.61    445.93 o 
 -16   8   5     1476.91     1337.75    340.87 o 
 -14   8   5      299.86      727.06    297.77 o 
 -12   8   5     6409.01     5990.13    315.06 o 
 -10   8   5    21761.97    20696.72    593.82 o 
  -8   8   5    36994.21    36405.87    881.36 o 
  -6   8   5    33404.84    31223.38    757.66 o 
  -4   8   5    52935.21    54003.85   1111.83 o 
  -2   8   5    33301.70    37131.35    782.97 o 
   0   8   5    21399.17    22778.26    517.55 o 
   2   8   5      275.62      437.57    137.32 o 
   4   8   5     4919.96     4752.68    270.87 o 
   6   8   5     8338.50     8433.11    385.78 o 
   8   8   5     9980.28    10915.79    441.29 o 
  10   8   5    39981.08    39831.04   1210.94 o 
  12   8   5     6552.28     6618.41    460.06 o 
  14   8   5     6343.89     6237.59    478.66 o 
  16   8   5     6315.19     6004.00    564.29 o 
 -19   9   5     2737.28     2894.60    533.00 o 
 -17   9   5      559.72      315.98    446.45 o 
 -15   9   5     1312.39     1143.12    481.30 o 
 -13   9   5     4822.66     4397.23    356.57 o 
 -11   9   5    12230.16    11692.50    442.53 o 
  -9   9   5    53214.78    52100.23   1215.92 o 
  -7   9   5    45609.06    44406.50   1041.06 o 
  -5   9   5    33059.65    31883.79    771.09 o 
  -3   9   5    75458.10    78282.03   2201.92 o 
  -1   9   5    53646.20    56082.05   1281.00 o 
   1   9   5    25416.62    23401.86    624.61 o 
   3   9   5     8237.08     7887.99    306.36 o 
   5   9   5     1541.39     1843.98    241.10 o 
   7   9   5     4054.14     4319.07    334.56 o 
   9   9   5    26210.96    26251.68    764.27 o 
  11   9   5    15644.34    15738.90    677.99 o 
  13   9   5     4149.19     4151.69    426.98 o 
  15   9   5     9870.49     9971.53    597.44 o 
  17   9   5     4163.76     4389.42    563.96 o 
 -18  10   5      319.69      359.18    469.68 o 
 -16  10   5     2838.22     3249.30    395.25 o 
 -14  10   5      411.26      193.33    301.28 o 
 -12  10   5    13583.46    11963.79    956.38 o 
 -10  10   5    38756.52    36178.09    902.77 o 
  -8  10   5    95968.45    91462.57   2026.91 o 
  -6  10   5    69791.56    65259.86   1467.81 o 
  -4  10   5    69547.37    65798.69   1337.64 o 
  -2  10   5    43285.97    46013.40    964.00 o 
   0  10   5    29651.15    29418.02    732.16 o 
   2  10   5     6884.79     7764.66    364.54 o 
   4  10   5     3066.99     3732.19    265.26 o 
   6  10   5     1673.38     1812.96    286.85 o 
   8  10   5     3922.22     3752.29    347.42 o 
  10  10   5    23123.42    23089.48    825.41 o 
  12  10   5     6270.14     6560.90    462.31 o 
  14  10   5     5464.98     6190.22    619.01 o 
  16  10   5     5101.04     5349.25    694.08 o 
 -17  11   5       97.33      170.31    349.92 o 
 -15  11   5     2576.33     3148.24    370.44 o 
 -13  11   5     1701.71     1925.90    325.34 o 
 -11  11   5    13920.76    14377.16    649.61 o 
  -9  11   5    62920.74    58413.32   1355.21 o 
  -7  11   5    17292.22    17504.92    618.84 o 
  -5  11   5    62935.42    63411.61   1297.23 o 
  -3  11   5    19234.12    19386.38    477.81 o 
  -1  11   5    20286.33    19829.41    484.76 o 
   1  11   5    34830.45    35891.66    873.21 o 
   3  11   5      471.45      888.60    184.25 o 
   5  11   5     1863.91     1985.49    272.51 o 
   7  11   5     9331.53     9433.87    447.92 o 
   9  11   5    11105.32    11988.72    568.94 o 
  11  11   5    13900.92    14124.52    636.03 o 
  13  11   5     8691.18     8972.26    817.04 o 
  15  11   5     4282.20     5238.93    508.11 o 
 -18  12   5       12.31      731.48    489.01 o 
 -16  12   5     2251.39     2815.05    485.70 o 
 -14  12   5     2837.48     2693.84    351.46 o 
 -12  12   5     1804.19     1859.38    325.71 o 
 -10  12   5    16381.23    16167.31    527.47 o 
  -8  12   5    23548.43    22955.14    884.17 o 
  -6  12   5    21429.70    21559.13    595.47 o 
  -4  12   5    29362.39    28870.91    923.74 o 
  -2  12   5    13828.63    13778.53    393.84 o 
   0  12   5    11588.04    11794.36    411.72 o 
   2  12   5     7633.72     7849.19    306.53 o 
   4  12   5      217.77      261.77    234.10 o 
   6  12   5     1550.77     1449.42    286.16 o 
   8  12   5    10237.48    11737.21    587.37 o 
  10  12   5    10913.53    10945.21    570.14 o 
  12  12   5     8303.44     8770.21    704.57 o 
  14  12   5     2852.44     3429.41    465.57 o 
  16  12   5    10927.07    11377.39    674.24 o 
 -17  13   5     3340.45     3384.34    427.39 o 
 -15  13   5     7660.87     7925.15    476.61 o 
 -13  13   5     4099.35     4041.04    368.55 o 
 -11  13   5    20630.50    19743.41    922.07 o 
  -9  13   5    20455.13    20418.64    598.59 o 
  -7  13   5    25829.49    25704.94    801.85 o 
  -5  13   5    20986.68    20802.91    606.87 o 
  -3  13   5    28584.18    27771.61    703.70 o 
  -1  13   5    16728.41    17287.89    517.29 o 
   1  13   5    32674.09    32980.61    895.96 o 
   3  13   5     6104.75     6463.81    281.42 o 
   5  13   5     1748.40     1787.40    276.52 o 
   7  13   5     2215.80     2140.78    320.58 o 
   9  13   5     6465.37     7090.54    436.71 o 
  11  13   5     3440.50     3266.59    393.49 o 
  13  13   5      753.07      219.27    375.43 o 
  15  13   5     4025.98     3917.37    507.44 o 
 -18  14   5      522.63      722.44    512.77 o 
 -16  14   5     3604.72     3368.95    784.65 o 
 -14  14   5     1595.01     1449.04    345.62 o 
 -12  14   5     4086.14     3389.27    355.89 o 
 -10  14   5    29569.77    28561.50    783.85 o 
  -8  14   5    12026.17    12237.89    517.44 o 
  -6  14   5    28946.71    28200.75    735.27 o 
  -4  14   5     8089.58     8085.63    287.47 o 
  -2  14   5     4425.93     4602.93    252.86 o 
   0  14   5    12208.55    11958.83    434.12 o 
   2  14   5    10425.48    10520.98    401.15 o 
   4  14   5      235.29      289.08    255.60 o 
   6  14   5     6825.56     7181.13    532.23 o 
   8  14   5     3800.75     3929.09    403.32 o 
  10  14   5     7337.87     8278.22    484.51 o 
  12  14   5     2570.44     3798.32    879.34 o 
  14  14   5     1426.91     1572.99    436.73 o 
  16  14   5     4863.88     6658.55    995.73 o 
 -17  15   5     1004.47     1115.06    416.34 o 
 -15  15   5     1732.95     2002.69    380.61 o 
 -13  15   5      338.36      237.57    311.48 o 
 -11  15   5    13782.67    12897.42    719.20 o 
  -9  15   5    19606.83    19741.32    598.65 o 
  -7  15   5    23870.85    23547.08    665.19 o 
  -5  15   5     1587.57     2236.46    287.90 o 
  -3  15   5    11075.21    11352.50    379.31 o 
  -1  15   5     6734.96     6625.50    302.73 o 
   1  15   5      640.49      910.85    213.10 o 
   3  15   5     9132.66     9670.46    424.56 o 
   5  15   5      330.42      435.62    279.39 o 
   7  15   5      415.52      664.07    303.74 o 
   9  15   5    10280.31     9635.09    509.69 o 
  11  15   5     7803.71     7152.95    495.58 o 
  13  15   5     2633.22     2522.00    434.50 o 
  15  15   5     6972.46     6874.76    572.71 o 
 -16  16   5     3414.55     3849.66    514.67 o 
 -14  16   5     6121.47     6898.29    461.23 o 
 -12  16   5     4640.75     5282.61    397.25 o 
 -10  16   5    31143.58    31569.49    876.18 o 
  -8  16   5    27936.67    27220.66    735.20 o 
  -6  16   5     1218.03     2452.93    779.96 o 
  -4  16   5    19357.24    19639.41    534.26 o 
  -2  16   5    59459.55    55700.95   2133.99 o 
   0  16   5     6892.31     6886.92    315.10 o 
   2  16   5     1287.68     1804.84    250.48 o 
   4  16   5     2245.40     2306.30    315.56 o 
   6  16   5      162.60      306.23    292.78 o 
   8  16   5     1835.86     1794.82    331.61 o 
  10  16   5     7911.81     7560.45    490.88 o 
  12  16   5     2567.14     2040.57    412.75 o 
  14  16   5     3404.24     3766.95    496.04 o 
 -17  17   5      683.23      170.81    618.26 o 
 -15  17   5     2051.15     1725.61    389.03 o 
 -13  17   5     1862.18     1608.79    357.24 o 
 -11  17   5     7631.44     7837.80    446.19 o 
  -9  17   5    31509.75    30693.70    810.63 o 
  -7  17   5    26828.13    27842.09    749.16 o 
  -5  17   5    61862.88    58021.07   1349.33 o 
  -3  17   5    41621.47    42022.90    934.11 o 
  -1  17   5    43399.53    43431.60   1085.35 o 
   1  17   5    18601.35    17888.11    702.92 o 
   3  17   5     1671.43     2416.79    327.71 o 
   5  17   5      254.06      693.16    311.08 o 
   7  17   5     1871.50     1422.05    351.56 o 
   9  17   5     5254.86     5505.53    426.45 o 
  11  17   5     7736.19     7861.41    512.13 o 
  13  17   5     1925.94     1818.06    431.95 o 
  15  17   5     4288.97     3675.21    536.63 o 
 -16  18   5      876.97     1483.96    409.87 o 
 -14  18   5     1643.93     1933.84    385.35 o 
 -12  18   5     2606.12     3275.44    384.69 o 
 -10  18   5    16351.40    17107.19    884.09 o 
  -8  18   5    22504.56    21772.59    640.02 o 
  -6  18   5    57969.31    58185.95   1361.64 o 
  -4  18   5    24319.19    23802.22    729.61 o 
  -2  18   5    10591.77    10745.71    422.60 o 
   0  18   5    31378.33    31950.82    861.29 o 
   2  18   5     9682.57    11016.93    520.05 o 
   4  18   5       62.57      120.40    299.39 o 
   6  18   5     7063.76     6704.61    434.94 o 
   8  18   5    10883.88    10813.99    556.23 o 
  10  18   5    17799.89    18596.96    787.88 o 
  12  18   5     6416.87     6289.58    502.95 o 
  14  18   5     5554.72     5574.29    536.38 o 
 -15  19   5      573.57       31.55    377.52 o 
 -13  19   5     2167.59     2392.18    378.76 o 
 -11  19   5     9581.98    10168.61    507.01 o 
  -9  19   5    37340.11    36251.16    934.97 o 
  -7  19   5    34240.21    33265.32    865.39 o 
  -5  19   5    55629.31    52870.25   1253.96 o 
  -3  19   5    14466.15    14844.23    568.00 o 
  -1  19   5    10200.51    10619.54    511.79 o 
   1  19   5    21007.00    21845.56    667.32 o 
   3  19   5     1637.98     1704.37    335.76 o 
   5  19   5        9.15      169.42    312.17 o 
   7  19   5     1265.21     1569.75    348.48 o 
   9  19   5    11457.97    12227.70    608.95 o 
  11  19   5    12917.74    12781.00    651.80 o 
  13  19   5     5019.68     5041.05    502.28 o 
 -16  20   5     1858.80     2154.38    462.38 o 
 -14  20   5      921.19      586.59    383.23 o 
 -12  20   5     9755.31    10308.69    538.94 o 
 -10  20   5    16811.38    16420.29    673.06 o 
  -8  20   5    32057.56    32141.00    855.18 o 
  -6  20   5    13890.67    15371.75    526.66 o 
  -4  20   5    33868.02    33302.81    854.89 o 
  -2  20   5   103797.12   101426.21   2336.86 o 
   0  20   5     9382.97    10576.98    421.02 o 
   2  20   5     1839.78     2022.12    269.03 o 
   4  20   5      423.46      545.15    317.64 o 
   6  20   5     1662.20     1606.42    372.55 o 
   8  20   5     1976.57     1614.32    367.27 o 
  10  20   5    13870.55    15041.54    698.96 o 
  12  20   5     2309.67     1753.00    516.62 o 
  14  20   5     2042.67     2935.86    542.72 o 
 -15  21   5     2276.11     2460.11    445.23 o 
 -13  21   5      466.81      319.01    362.32 o 
 -11  21   5     8892.78     9233.71    788.69 o 
  -9  21   5    20504.14    19925.53    738.23 o 
  -7  21   5    15271.74    15523.84    540.26 o 
  -5  21   5     9300.74     9834.98    528.70 o 
  -3  21   5    22943.51    21357.25    734.46 o 
  -1  21   5    13455.03    12823.44    490.84 o 
   1  21   5     6314.36     6651.29    349.53 o 
   3  21   5      675.28      714.71    325.22 o 
   5  21   5      276.36     -171.72    328.69 o 
   7  21   5     1135.05     1145.31    352.48 o 
   9  21   5    10020.18    11232.45   1330.25 o 
  11  21   5     4558.90     4492.24    476.75 o 
  13  21   5     4606.37     4893.36    567.31 o 
 -14  22   5      586.87      147.35    406.82 o 
 -12  22   5     2310.16     2505.55    553.49 o 
 -10  22   5    15751.86    16545.08    696.36 o 
  -8  22   5    12235.04    11691.87    463.19 o 
  -6  22   5    13233.04    13290.18    501.76 o 
  -4  22   5     4132.51     3993.86    359.02 o 
  -2  22   5     2370.72     2201.84    359.87 o 
   0  22   5     3356.59     3337.77    385.67 o 
   2  22   5     5111.52     5104.44    410.62 o 
   4  22   5       79.28       -9.77    320.91 o 
   6  22   5      452.88       39.88    341.80 o 
   8  22   5     4473.63     4362.51    438.33 o 
  10  22   5     5824.22     6294.64    510.87 o 
  12  22   5     4660.50     4550.48    575.43 o 
 -13  23   5     1802.77     1383.37    422.10 o 
 -11  23   5     9483.13    10364.90    696.32 o 
  -9  23   5    17273.89    18055.88    731.63 o 
  -7  23   5    10073.63    10190.66    430.34 o 
  -5  23   5    10971.30    10862.32    437.01 o 
  -3  23   5    13371.98    13248.09    584.27 o 
  -1  23   5     6063.20     6098.19    863.99 o 
   1  23   5    10863.55    11405.15    625.97 o 
   3  23   5     1724.16     1432.08    356.63 o 
   5  23   5     2790.83     2662.40    394.89 o 
   7  23   5      821.56      629.60    372.58 o 
   9  23   5     1684.64     1317.53    404.47 o 
  11  23   5     2272.48     1492.60    490.69 o 
 -14  24   5     3319.71     3460.30    593.93 o 
 -12  24   5     1253.99     1147.86    400.80 o 
 -10  24   5     9226.81     9397.33    533.18 o 
  -8  24   5     7918.64     8531.54    499.71 o 
  -6  24   5     6573.29     6771.48    369.39 o 
  -4  24   5    11754.37    11796.21    464.95 o 
  -2  24   5     2902.27     3353.49    349.05 o 
   0  24   5     8327.03     9147.10   1042.82 o 
   2  24   5     1657.95     1644.20    555.92 o 
   4  24   5       72.96      259.28    441.21 o 
   6  24   5      394.05        5.91    393.94 o 
   8  24   5     1501.53     1285.23    447.40 o 
  10  24   5     1857.76     2243.30    485.53 o 
  12  24   5     1682.30     1899.36    526.15 o 
 -13  25   5     1770.22     1110.56    839.11 o 
 -11  25   5     5221.35     6111.54    497.60 o 
  -9  25   5     6524.32     6678.77    485.09 o 
  -7  25   5     6221.52     6735.19    544.76 o 
  -5  25   5     6938.99     7178.75    379.21 o 
  -3  25   5     2483.11     3001.43    357.55 o 
  -1  25   5     6087.39     6418.51    530.69 o 
   1  25   5     6728.02     6454.96    710.13 o 
   3  25   5      783.01     1276.44    527.36 o 
   5  25   5        2.87      210.97    406.88 o 
   7  25   5      237.29     -160.35    410.16 o 
   9  25   5     3367.35     2985.81    530.02 o 
  11  25   5     6230.56     6679.76    757.72 o 
 -12  26   5     3615.54     4969.63    790.37 o 
 -10  26   5    14003.98    15304.91    710.01 o 
  -8  26   5    18231.60    20201.15   1059.33 o 
  -6  26   5     9763.93     9557.08    437.23 o 
  -4  26   5    15254.49    14018.99    533.09 o 
  -2  26   5     8169.11     9211.22    606.46 o 
   0  26   5     7836.32     7821.08    570.72 o 
   2  26   5     1332.87     1140.20    430.45 o 
   4  26   5      257.35      210.24    424.92 o 
   6  26   5       94.98     -220.11    423.38 o 
   8  26   5      797.26      696.05    508.32 o 
  10  26   5     6375.75     7882.54    657.87 o 
 -11  27   5     5360.02     5663.59    503.90 o 
  -9  27   5    18357.84    19851.79    814.63 o 
  -7  27   5    19797.39    20368.65    893.53 o 
  -5  27   5    11192.11    11194.49    473.30 o 
  -3  27   5    27475.82    27191.75   1782.46 o 
  -1  27   5    17001.16    17804.55   1405.50 o 
   1  27   5     2052.76     2205.52    468.08 o 
   3  27   5     3915.10     4878.44    533.16 o 
   5  27   5      396.74       42.63    442.72 o 
   7  27   5      751.50      -20.40    455.46 o 
   9  27   5     5404.64     5400.51    578.25 o 
 -10  28   5    10286.82    11514.87    776.76 o 
  -8  28   5    13692.08    14607.32    690.22 o 
  -6  28   5    11631.69    11431.23    571.70 o 
  -4  28   5    10953.41    10922.80    548.95 o 
  -2  28   5     6602.56     6962.94    585.56 o 
   0  28   5     3917.63     4036.42    519.10 o 
   2  28   5      751.77      463.34    440.45 o 
   4  28   5       12.89      -39.39    443.44 o 
   6  28   5     1459.53     2416.51    526.18 o 
   8  28   5     3849.46     4337.60   1362.66 o 
  -9  29   5    11081.00    11027.14    765.17 o 
  -7  29   5    10480.54    11049.11    749.54 o 
  -5  29   5    29443.78    31130.48   1030.01 o 
  -3  29   5     8470.21     8464.75    653.67 o 
  -1  29   5    11685.22    11530.35    880.52 o 
   1  29   5    13158.78    13762.11    805.32 o 
   3  29   5       41.80     -356.66    960.96 o 
   5  29   5      309.33     -553.64    707.75 o 
   7  29   5     2032.57     2369.07    520.25 o 
  -8  30   5    10948.30    13150.29   2754.84 o 
  -6  30   5    20210.51    22096.67   1846.71 o 
  -4  30   5    10426.35    10004.39    552.32 o 
  -2  30   5     6283.98     5889.15    596.02 o 
   0  30   5     5532.69     5946.13    590.07 o 
   2  30   5     4923.72     5777.30    599.16 o 
   4  30   5       26.56      402.62    495.22 o 
   6  30   5       57.72      -20.57    752.01 o 
  -7  31   5     5317.39     5299.59    648.40 o 
  -5  31   5     3447.27     3169.00    429.00 o 
  -3  31   5     6777.39     6218.93    620.72 o 
  -1  31   5     3257.54     4480.23    569.56 o 
   1  31   5     1996.64     2444.88    529.50 o 
   3  31   5      285.96        3.03    662.06 o 
   5  31   5      217.50     -255.76   1086.13 o 
  -6  32   5     1785.87     2987.41    582.33 o 
  -4  32   5     2396.49     2031.63    428.83 o 
  -2  32   5     9491.08    10407.84    727.40 o 
   0  32   5      982.22      920.77   1078.99 o 
   2  32   5      275.99     3733.94   2652.98 o 
   4  32   5        7.06     -181.59   1247.01 o 
  -3  33   5     5798.78     5638.84    500.41 o 
  -1  33   5     3588.23     3414.04    580.34 o 
   1  33   5     3353.61     4637.62    596.68 o 
 -18   0   6     9708.41     9634.32    942.39 o 
 -16   0   6     5522.93     6237.89    704.42 o 
 -14   0   6     6255.52     6030.21    467.13 o 
 -12   0   6     4995.63     5165.74    686.81 o 
 -10   0   6    16255.59    17145.14    950.96 o 
  -8   0   6    12553.80    13911.92    621.55 o 
  -6   0   6    10199.44    10683.25    489.96 o 
  -4   0   6    46556.67    44658.07   2045.66 o 
  -2   0   6   174254.09   165840.48   7084.14 o 
   0   0   6    67150.01    70188.40   3071.82 o 
   2   0   6    12144.46    12059.00    474.43 o 
   4   0   6   119189.13   123134.56   3202.76 o 
   6   0   6    10611.36    10660.46    585.38 o 
   8   0   6    31465.91    30123.77   1162.48 o 
  10   0   6      522.32      539.76    336.86 o 
  12   0   6      563.14     -160.38    377.21 o 
  14   0   6       34.98      -51.40    514.99 o 
  16   0   6     4832.49     3277.44    723.45 o 
 -19   1   6     5646.49     5887.48    574.39 o 
 -17   1   6     8217.84     7894.63    570.11 o 
 -15   1   6     3251.45     3428.26    294.56 o 
 -13   1   6    12033.52    11771.18    452.20 o 
 -11   1   6     7896.12     8191.07    342.23 o 
  -9   1   6     4969.31     5308.80    263.57 o 
  -7   1   6     1414.78     1830.47    174.19 o 
  -5   1   6    17818.67    17749.29    463.93 o 
  -3   1   6    98826.28    91812.92   2820.97 o 
  -1   1   6   176094.22   167795.39   7133.16 o 
   1   1   6   101056.70   101852.55   3099.98 o 
   3   1   6    71913.09    71452.64   1434.73 o 
   5   1   6    28687.41    26154.03    611.60 o 
   7   1   6     8385.35     8520.63    300.28 o 
   9   1   6     1122.98     1074.62    240.20 o 
  11   1   6      525.79      412.08    250.90 o 
  13   1   6      205.23       87.94    309.11 o 
  15   1   6     1729.60     2238.35    426.04 o 
  17   1   6     4004.80     5268.38    579.88 o 
 -18   2   6     5882.88     5094.08    548.78 o 
 -16   2   6     3688.45     3660.43    443.15 o 
 -14   2   6     3315.57     3293.58    297.60 o 
 -12   2   6     4418.83     4520.69    283.12 o 
 -10   2   6      275.96      663.92    210.54 o 
  -8   2   6    10767.16    11184.47    477.59 o 
  -6   2   6     1267.45     1693.15    157.46 o 
  -4   2   6    14422.99    15815.79    945.25 o 
  -2   2   6    75758.34    83586.91   2575.30 o 
   0   2   6    25149.47    26862.46    912.05 o 
   2   2   6    32246.31    32186.08    679.31 o 
   4   2   6    14792.52    14471.67    368.09 o 
   6   2   6    19323.44    19599.05    443.56 o 
   8   2   6     5368.32     5670.05    298.32 o 
  10   2   6      265.27      350.73    235.65 o 
  12   2   6      245.90     -109.34    269.52 o 
  14   2   6     1409.11      660.20    778.19 o 
  16   2   6     1626.73      578.45    457.27 o 
 -19   3   6     6028.35     6245.56    581.23 o 
 -17   3   6     3433.00     3040.83    984.28 o 
 -15   3   6     1041.90      809.88    302.23 o 
 -13   3   6      689.96      430.00    231.23 o 
 -11   3   6      324.48       80.55    224.51 o 
  -9   3   6     3901.75     4080.86    246.81 o 
  -7   3   6    22104.03    22458.16    584.00 o 
  -5   3   6     6637.53     6766.96    250.88 o 
  -3   3   6   101434.18   107561.48   3287.44 o 
  -1   3   6    82280.98    86230.06   2650.01 o 
   1   3   6    23520.82    22780.05   1142.53 o 
   3   3   6    16576.60    16203.71    391.78 o 
   5   3   6    32231.16    31809.16    689.66 o 
   7   3   6    44669.52    45083.68    987.49 o 
   9   3   6    13868.96    14526.89    529.95 o 
  11   3   6     4489.90     5001.22    322.59 o 
  13   3   6      777.08      161.78    325.89 o 
  15   3   6      139.82     -123.22    595.90 o 
  17   3   6     1648.96     1354.49    492.04 o 
 -18   4   6     5296.98     5221.54    550.57 o 
 -16   4   6      373.95      198.91    306.77 o 
 -14   4   6      134.71     -102.64    235.02 o 
 -12   4   6     1251.78     1236.61    236.24 o 
 -10   4   6     2463.14     2595.82    234.92 o 
  -8   4   6     7286.38     7334.96    289.70 o 
  -6   4   6     2833.13     2761.77    177.08 o 
  -4   4   6    13378.34    13090.16    532.78 o 
  -2   4   6    37474.04    36532.75   1202.83 o 
   0   4   6    45652.88    45688.80   1451.39 o 
   2   4   6    79913.84    82517.40   1902.95 o 
   4   4   6     9940.62     9502.41    294.02 o 
   6   4   6    12841.94    12777.56    388.82 o 
   8   4   6     6594.95     6264.94    338.68 o 
  10   4   6     9343.84     9623.49    411.73 o 
  12   4   6      224.49      194.66    330.16 o 
  14   4   6      398.50     -415.42    482.93 o 
  16   4   6     1616.70     1503.26    467.79 o 
 -19   5   6     5622.14     5144.52    575.43 o 
 -17   5   6     3664.17     3850.97    485.96 o 
 -15   5   6      212.17     -209.85    289.23 o 
 -13   5   6     2345.66     2174.09    344.59 o 
 -11   5   6      808.77      734.86    222.55 o 
  -9   5   6     6410.78     6972.79    296.42 o 
  -7   5   6      844.02     1109.87    177.24 o 
  -5   5   6     1757.13     2203.12    162.00 o 
  -3   5   6    20042.06    19906.25    498.69 o 
  -1   5   6     4132.89     3504.51    222.30 o 
   1   5   6    38510.15    41060.45    850.68 o 
   3   5   6    38272.27    39182.10    822.70 o 
   5   5   6     4639.30     4827.37    231.03 o 
   7   5   6     4627.98     4874.76    286.75 o 
   9   5   6    15755.84    16408.04    681.06 o 
  11   5   6     1045.00     1052.67    279.85 o 
  13   5   6     1335.02      636.84    353.83 o 
  15   5   6      672.40      623.38    405.42 o 
  17   5   6     1883.57     1764.37    502.07 o 
 -18   6   6     3889.50     4692.54    537.63 o 
 -16   6   6     2039.82     2103.77    340.96 o 
 -14   6   6      129.17      338.05    295.84 o 
 -12   6   6     2609.51     2577.42    259.65 o 
 -10   6   6     6117.87     6072.59    301.65 o 
  -8   6   6    10385.46     9937.19    370.47 o 
  -6   6   6      366.12      413.34    157.24 o 
  -4   6   6    62448.23    63498.73   1286.67 o 
  -2   6   6    85903.59    88679.06   1768.13 o 
   0   6   6    40076.99    38553.61   1012.47 o 
   2   6   6     3439.36     3400.80    228.48 o 
   4   6   6    19465.32    18790.50    514.29 o 
   6   6   6    27899.38    26502.68    825.01 o 
   8   6   6     7805.88     7431.31    349.79 o 
  10   6   6     8757.57     8393.43    391.57 o 
  12   6   6      199.33      -72.73    348.10 o 
  14   6   6      557.83      270.52    520.04 o 
  16   6   6      995.60      585.02    463.59 o 
 -19   7   6     4987.62     4268.38    790.09 o 
 -17   7   6     3968.17     4965.03    513.51 o 
 -15   7   6     1631.67     2105.36    338.42 o 
 -13   7   6     1966.86     2092.83    258.43 o 
 -11   7   6       48.50      154.58    218.85 o 
  -9   7   6    10191.44    10420.73    395.67 o 
  -7   7   6    11289.54    11805.60    568.83 o 
  -5   7   6    10461.94    10252.88    313.59 o 
  -3   7   6    56594.64    56739.95   1159.88 o 
  -1   7   6   123795.20   132350.41   2617.24 o 
   1   7   6     5063.96     4686.72    181.03 o 
   3   7   6    25351.20    24805.36    747.58 o 
   5   7   6    68303.05    66673.34   1803.60 o 
   7   7   6    21659.56    21310.16    807.20 o 
   9   7   6    15006.05    15227.38    791.54 o 
  11   7   6     1022.77     1755.19    357.36 o 
  13   7   6     1292.91     1023.29    444.48 o 
  15   7   6      790.97      618.12    383.39 o 
  17   7   6     2120.90     2742.48    602.56 o 
 -18   8   6     7216.93     7202.11    824.36 o 
 -16   8   6     3478.25     3754.53    387.64 o 
 -14   8   6     4787.29     4228.55    373.91 o 
 -12   8   6     6172.55     6158.40    318.62 o 
 -10   8   6     1234.09      796.78    228.50 o 
  -8   8   6     1671.13     1781.89    212.59 o 
  -6   8   6      342.84      237.68    155.67 o 
  -4   8   6    20564.52    20761.52    656.66 o 
  -2   8   6    79390.93    80427.32   1615.40 o 
   0   8   6    91954.92    96641.27   1926.16 o 
   2   8   6    52904.09    52115.65   1074.90 o 
   4   8   6    25876.61    24448.74    637.99 o 
   6   8   6     4792.19     4788.93    411.98 o 
   8   8   6     3154.61     3725.55    282.78 o 
  10   8   6      745.00     1108.08    264.97 o 
  12   8   6      249.52     -248.26    335.00 o 
  14   8   6     1642.23     1494.43    516.03 o 
  16   8   6     2927.41     3260.37    514.58 o 
 -17   9   6     6742.79     6632.43    647.86 o 
 -15   9   6     7438.04     8370.35    467.63 o 
 -13   9   6     4883.87     4781.15    370.66 o 
 -11   9   6     4024.82     3830.06    285.64 o 
  -9   9   6     7151.14     7073.26    318.65 o 
  -7   9   6      653.69      613.74    189.09 o 
  -5   9   6    10799.00    10624.10    332.43 o 
  -3   9   6    80862.90    80509.80   1619.28 o 
  -1   9   6    55654.89    54185.06   1117.84 o 
   1   9   6    99607.16    96367.83   1928.24 o 
   3   9   6    57316.12    56102.92   1302.21 o 
   5   9   6    13457.99    13215.10    541.12 o 
   7   9   6    24581.46    25256.16    846.64 o 
   9   9   6      665.85     1161.97    253.49 o 
  11   9   6      784.90      473.01    331.35 o 
  13   9   6      577.55      288.35    353.42 o 
  15   9   6     1288.99      504.82    422.08 o 
 -18  10   6     5605.66     5557.35   1205.12 o 
 -16  10   6     2090.90     1757.01    365.57 o 
 -14  10   6     4800.87     4890.95    386.88 o 
 -12  10   6     4033.32     4119.95    294.03 o 
 -10  10   6      941.73      992.34    232.14 o 
  -8  10   6    14740.80    15177.33    495.76 o 
  -6  10   6    12674.02    13380.91    389.38 o 
  -4  10   6    48881.58    48586.57   1017.73 o 
  -2  10   6   128498.97   124152.81   2473.34 o 
   0  10   6    48974.81    48005.38   1001.23 o 
   2  10   6    39584.48    39495.24    953.28 o 
   4  10   6    42023.72    40649.45   1164.30 o 
   6  10   6    11301.34    11233.77    508.19 o 
   8  10   6    20147.42    20908.73    767.33 o 
  10  10   6     1136.32     1251.85    322.53 o 
  12  10   6     1115.90      982.88    364.38 o 
  14  10   6      538.50      146.94    383.39 o 
  16  10   6     2137.34     2483.49    868.07 o 
 -17  11   6     7487.38     7677.44    504.70 o 
 -15  11   6     1521.75     1159.12    343.15 o 
 -13  11   6    14543.83    14778.63    619.59 o 
 -11  11   6     3429.28     3477.39    286.20 o 
  -9  11   6     3448.17     3316.32    265.14 o 
  -7  11   6      792.56     1354.40    259.41 o 
  -5  11   6    10897.48    11144.82    419.43 o 
  -3  11   6    51770.93    53609.56   1116.20 o 
  -1  11   6    95221.52    96649.57   1939.40 o 
   1  11   6    36066.11    32513.16    811.73 o 
   3  11   6    44521.13    42299.05   1016.81 o 
   5  11   6    34767.23    33516.67   1013.75 o 
   7  11   6     5892.75     6435.75    393.10 o 
   9  11   6     2942.56     3041.63    278.89 o 
  11  11   6      122.52      238.50    347.49 o 
  13  11   6      351.67     -208.24    383.27 o 
  15  11   6     1261.38      967.36    441.17 o 
 -18  12   6     6624.08     6979.82    634.37 o 
 -16  12   6     3556.26     3544.25    408.75 o 
 -14  12   6     1139.47     1288.94    339.40 o 
 -12  12   6     2903.20     2601.76    270.72 o 
 -10  12   6     3591.42     3346.95    350.91 o 
  -8  12   6     1791.42     2385.09    295.82 o 
  -6  12   6      309.91      669.56    297.05 o 
  -4  12   6    10150.54    10094.92    347.72 o 
  -2  12   6    49644.85    49608.48   1044.64 o 
   0  12   6    18839.47    19207.67    488.14 o 
   2  12   6    13388.38    14056.24    642.33 o 
   4  12   6    11571.62    11065.28    481.26 o 
   6  12   6     9342.56     9000.09    567.93 o 
   8  12   6     5060.17     5374.69    388.08 o 
  10  12   6     2302.91     2136.06    356.23 o 
  12  12   6       32.48     -262.32    409.82 o 
  14  12   6       97.91       59.63    397.61 o 
  16  12   6     2752.86     2659.40    497.98 o 
 -17  13   6     2450.48     2264.88    406.24 o 
 -15  13   6      157.94      345.04    402.62 o 
 -13  13   6      157.49      -61.14    305.60 o 
 -11  13   6      176.83      -73.97    233.98 o 
  -9  13   6     5235.26     5902.15    302.79 o 
  -7  13   6     6459.51     6105.67    336.38 o 
  -5  13   6     1599.08     1615.91    189.20 o 
  -3  13   6    47965.86    47359.93   1010.08 o 
  -1  13   6    51567.79    49304.97   1320.53 o 
   1  13   6    41946.34    39728.28    971.52 o 
   3  13   6    23764.63    22515.05    627.91 o 
   5  13   6    28983.62    26036.15   1929.70 o 
   7  13   6    15472.39    15946.57    834.96 o 
   9  13   6     5805.03     5765.33    415.47 o 
  11  13   6     3829.49     3868.64    462.66 o 
  13  13   6     1008.68     1237.30    424.14 o 
  15  13   6       27.36     -417.77    417.77 o 
 -16  14   6      337.34      613.91    376.36 o 
 -14  14   6      128.39      324.01    324.75 o 
 -12  14   6      332.46      377.11    302.78 o 
 -10  14   6      276.45      480.30    232.69 o 
  -8  14   6     7344.05     7935.15    370.56 o 
  -6  14   6     4816.19     4791.29    281.24 o 
  -4  14   6     4161.90     4069.85    227.14 o 
  -2  14   6    38825.98    38575.45    852.82 o 
   0  14   6    13768.37    13355.19    540.79 o 
   2  14   6     9516.81     8929.95    350.24 o 
   4  14   6     8482.81     8602.39    426.47 o 
   6  14   6    23946.61    23653.27    807.73 o 
   8  14   6     4439.57     4420.16    490.59 o 
  10  14   6     5816.24     5451.46    447.93 o 
  12  14   6      474.10      433.82    371.83 o 
  14  14   6      118.74     -317.04    421.79 o 
 -17  15   6     3297.73     2417.36    440.19 o 
 -15  15   6     1231.59      859.69    354.80 o 
 -13  15   6     2642.11     2694.35    352.56 o 
 -11  15   6      356.70      306.14    239.28 o 
  -9  15   6     1252.38     1472.06    241.84 o 
  -7  15   6     5564.48     5631.95    305.40 o 
  -5  15   6     1792.01     1659.35    273.32 o 
  -3  15   6    23378.73    23030.86    583.88 o 
  -1  15   6     9960.10     9929.01    385.62 o 
   1  15   6     8425.39     9055.05    394.60 o 
   3  15   6    11302.22    11304.47    536.12 o 
   5  15   6     2345.24     1780.37    297.56 o 
   7  15   6    16356.19    15111.59    621.95 o 
   9  15   6    10640.81    11114.06   1307.93 o 
  11  15   6      859.31      943.83    387.40 o 
  13  15   6      401.94      564.46    404.89 o 
  15  15   6      798.77     -399.76    760.39 o 
 -16  16   6      882.38     1115.18    511.67 o 
 -14  16   6      161.34      121.61    336.13 o 
 -12  16   6     2221.11     2346.19    450.15 o 
 -10  16   6     3129.37     2896.17    276.94 o 
  -8  16   6     9794.79    10105.14    404.08 o 
  -6  16   6      345.15      311.92    265.31 o 
  -4  16   6    29241.31    27985.37    680.54 o 
  -2  16   6    11680.51    11053.80    371.72 o 
   0  16   6    32968.12    31676.33    832.16 o 
   2  16   6    69552.85    68569.97   1613.83 o 
   4  16   6    10404.41    10768.42    529.19 o 
   6  16   6     3127.53     3237.36    337.90 o 
   8  16   6     7677.64     7482.01    447.14 o 
  10  16   6     3462.23     3417.03    403.79 o 
  12  16   6      775.04       34.58    401.04 o 
  14  16   6       37.18      -65.72    652.47 o 
 -15  17   6     1045.18      927.43    406.27 o 
 -13  17   6     1273.06     1579.34    349.41 o 
 -11  17   6     1015.59      920.46    319.75 o 
  -9  17   6     6332.90     6675.00    341.10 o 
  -7  17   6      353.95      333.24    228.39 o 
  -5  17   6     5688.40     5967.28    311.48 o 
  -3  17   6    38507.40    37755.64    860.91 o 
  -1  17   6    71381.15    68365.09   1607.39 o 
   1  17   6    29943.06    31679.59    851.15 o 
   3  17   6    43169.07    44514.41   1316.04 o 
   5  17   6    24656.41    23607.59    831.43 o 
   7  17   6     4769.06     5266.76    492.08 o 
   9  17   6     5074.11     5692.76   1025.89 o 
  11  17   6      315.56      104.25    367.74 o 
  13  17   6      721.23      109.29    409.58 o 
 -16  18   6     5958.95     7812.95    850.05 o 
 -14  18   6     6197.83     8392.13    516.17 o 
 -12  18   6     4785.86     4864.39    597.47 o 
 -10  18   6       22.41      -20.01    242.16 o 
  -8  18   6     1541.77     1472.08    251.37 o 
  -6  18   6      641.01      676.13    230.11 o 
  -4  18   6    19465.15    18065.25    712.95 o 
  -2  18   6    86989.96    82141.76   1702.52 o 
   0  18   6    35320.91    34613.35    915.00 o 
   2  18   6     4141.98     4794.37    299.95 o 
   4  18   6    43754.29    41145.71   1247.79 o 
   6  18   6    18652.59    18037.75    726.23 o 
   8  18   6     2947.72     2822.85    413.83 o 
  10  18   6      643.51     1182.25    364.94 o 
  12  18   6      203.95      473.98    457.28 o 
  14  18   6      644.85     1163.57    862.10 o 
 -15  19   6     4504.36     5396.47    477.65 o 
 -13  19   6     4442.96     5064.93    444.20 o 
 -11  19   6     3151.50     3034.29    366.16 o 
  -9  19   6     3700.01     3559.61    300.35 o 
  -7  19   6     1381.42     1186.74    255.04 o 
  -5  19   6    11752.63    12577.29    460.78 o 
  -3  19   6    45278.39    45723.48   1016.71 o 
  -1  19   6    54697.21    55117.20   1346.48 o 
   1  19   6    22154.70    23317.23    805.56 o 
   3  19   6    11924.50    11824.64    563.71 o 
   5  19   6    22889.83    23800.05   1058.42 o 
   7  19   6    11037.92    11524.10    574.98 o 
   9  19   6     1641.11     2031.28    438.84 o 
  11  19   6      369.17       89.81    388.35 o 
  13  19   6        1.43      723.04    673.90 o 
 -14  20   6     1844.84     2037.95    415.42 o 
 -12  20   6     1618.95     1654.28    368.99 o 
 -10  20   6      187.01      382.96    324.68 o 
  -8  20   6     7564.00     7222.91    366.55 o 
  -6  20   6     3657.35     3416.64    289.58 o 
  -4  20   6    18191.72    17565.19    564.80 o 
  -2  20   6    30816.02    30296.87    835.77 o 
   0  20   6    38758.55    38141.82   1028.14 o 
   2  20   6    94622.07    90682.80   2491.55 o 
   4  20   6    15118.55    14563.61    695.47 o 
   6  20   6     4053.78     3635.41    516.06 o 
   8  20   6     6092.52     6089.87    463.25 o 
  10  20   6      252.99      286.10    380.82 o 
  12  20   6      430.38      610.84    582.62 o 
 -15  21   6      823.66     1056.70    419.51 o 
 -13  21   6     3657.25     3746.31    500.89 o 
 -11  21   6      473.90       67.63    335.33 o 
  -9  21   6      638.77      897.07    272.31 o 
  -7  21   6      948.12     1038.40    267.94 o 
  -5  21   6     1332.99     1137.91    256.65 o 
  -3  21   6    29112.67    28672.30    855.63 o 
  -1  21   6    20282.22    19730.02    633.91 o 
   1  21   6    31338.23    30205.80    841.99 o 
   3  21   6    19738.79    19182.26    897.53 o 
   5  21   6     5726.48     5701.41    440.97 o 
   7  21   6     6515.10     6732.20    473.65 o 
   9  21   6     1544.15     2276.74    446.32 o 
  11  21   6      725.55      660.68    409.79 o 
  13  21   6      237.75     -510.73    735.35 o 
 -14  22   6     1087.65      907.28    527.69 o 
 -12  22   6     1738.43     1914.78    872.01 o 
 -10  22   6      660.96      935.82    347.15 o 
  -8  22   6     3453.88     3762.77    382.88 o 
  -6  22   6     3517.18     3589.99    303.33 o 
  -4  22   6     3355.37     3346.08    332.88 o 
  -2  22   6    28877.92    27811.84   1438.41 o 
   0  22   6     2341.06     2645.00    294.30 o 
   2  22   6     2870.52     3099.80    424.42 o 
   4  22   6     6815.53     6680.39    467.06 o 
   6  22   6     9882.47     9387.06    609.55 o 
   8  22   6     4569.36     5300.00    464.21 o 
  10  22   6     3412.82     3721.91    459.40 o 
  12  22   6        7.08      106.75    461.78 o 
 -13  23   6      458.80      170.52    394.86 o 
 -11  23   6       19.84     -373.10    373.10 o 
  -9  23   6     3313.85     3652.40    659.85 o 
  -7  23   6     3277.22     3657.87    322.82 o 
  -5  23   6     2713.77     2642.14    294.04 o 
  -3  23   6    17595.57    18492.79    596.52 o 
  -1  23   6    20391.16    21001.48    674.57 o 
   1  23   6    14184.45    13357.39    624.94 o 
   3  23   6    13144.39    13237.30    651.30 o 
   5  23   6    13701.72    13529.99    654.67 o 
   7  23   6     7049.88     6623.94    746.60 o 
   9  23   6     4669.77     5336.56    487.47 o 
  11  23   6     2213.78     1635.63    452.95 o 
 -12  24   6      178.16     -386.44    386.44 o 
 -10  24   6     2285.57     2837.93    404.22 o 
  -8  24   6     1416.86     2066.01    304.11 o 
  -6  24   6      311.60      871.38    274.37 o 
  -4  24   6     3990.39     3508.21    311.41 o 
  -2  24   6    13455.74    12832.96    588.45 o 
   0  24   6    11830.46    12201.13    682.87 o 
   2  24   6     5991.81     5614.78    445.89 o 
   4  24   6     5657.18     7172.81    492.90 o 
   6  24   6     6665.91     7245.16    509.45 o 
   8  24   6     2648.15     2105.97    616.93 o 
  10  24   6     1896.42     2945.96    456.27 o 
 -13  25   6     1014.73     1268.44   1775.32 o 
 -11  25   6      145.13       78.06    387.02 o 
  -9  25   6     1161.38      891.67    375.68 o 
  -7  25   6     1558.65     1028.33    297.48 o 
  -5  25   6      845.22      720.91    328.52 o 
  -3  25   6     6481.23     6213.90    365.95 o 
  -1  25   6    17810.18    18497.99    696.97 o 
   1  25   6     2920.02     2981.72    451.05 o 
   3  25   6     8263.65     8703.66    541.07 o 
   5  25   6     7151.27     7406.07    522.91 o 
   7  25   6     5772.67     5793.25    659.17 o 
   9  25   6     2337.49     2080.41    503.00 o 
  11  25   6       99.04     -620.65    620.65 o 
 -12  26   6     1593.55      814.17    719.65 o 
 -10  26   6       56.31      178.35    393.22 o 
  -8  26   6     4158.33     3740.88    455.21 o 
  -6  26   6     1217.54     1134.46    297.18 o 
  -4  26   6    13168.74    13094.04    519.16 o 
  -2  26   6    16634.12    16831.38   1399.97 o 
   0  26   6    18195.08    18392.39   1832.43 o 
   2  26   6    13614.40    13332.18    746.30 o 
   4  26   6     9187.33     9018.72    629.00 o 
   6  26   6     5501.37     5350.91    551.70 o 
   8  26   6     3441.21     3737.51    630.64 o 
  10  26   6      568.49      530.10    509.19 o 
 -11  27   6      504.88      360.66    511.46 o 
  -9  27   6     2970.09     2713.06    633.19 o 
  -7  27   6     1304.93     1195.50    438.02 o 
  -5  27   6     5661.46     6471.74    422.63 o 
  -3  27   6    24933.54    24599.96    893.63 o 
  -1  27   6    15366.15    14041.42    791.39 o 
   1  27   6    18557.50    17273.39   1033.78 o 
   3  27   6    21740.57    21868.19   1020.33 o 
   5  27   6     5817.69     5316.41    566.32 o 
   7  27   6     7504.33     8401.14    881.00 o 
   9  27   6     2159.25     1806.05    709.65 o 
 -10  28   6        7.40     -408.07    408.07 o 
  -8  28   6      792.95      832.44    414.34 o 
  -6  28   6      288.21     -296.09    296.09 o 
  -4  28   6    11861.92    11857.43    499.47 o 
  -2  28   6    21515.17    22119.16   1758.18 o 
   0  28   6    15914.19    15766.23   1059.00 o 
   2  28   6     8630.80     8136.57    778.19 o 
   4  28   6     9923.84     9578.65    676.75 o 
   6  28   6     2053.12     1876.58    531.86 o 
   8  28   6     1523.85     2012.91    935.26 o 
  -9  29   6     1444.53     2238.84    735.91 o 
  -7  29   6      926.84     1098.67    632.46 o 
  -5  29   6     2509.87     2389.47    409.63 o 
  -3  29   6    14813.16    15525.74    689.89 o 
  -1  29   6    28498.55    29212.67   1354.10 o 
   1  29   6    10708.14     9131.14    674.91 o 
   3  29   6     9704.24    10038.48   1491.17 o 
   5  29   6    19066.00    21603.22   1047.87 o 
   7  29   6     2164.25     1729.41    514.99 o 
  -8  30   6     1832.25     1756.10   1168.47 o 
  -6  30   6     1464.07      716.03    508.01 o 
  -4  30   6     7708.07     8441.69    637.40 o 
  -2  30   6    25395.69    25537.23   1145.14 o 
   0  30   6    16112.47    15502.22   1116.12 o 
   2  30   6     6808.37     6363.32    634.32 o 
   4  30   6     9487.49    10217.15    726.91 o 
   6  30   6     7950.75     8760.32    710.25 o 
  -7  31   6     1278.30     1467.61    555.23 o 
  -5  31   6     1538.05      761.87    402.07 o 
  -3  31   6     8363.16     9250.76    791.78 o 
  -1  31   6     3896.66     5208.57   1350.29 o 
   1  31   6     9885.38    10605.91    732.99 o 
   3  31   6     3874.12     4423.92    595.41 o 
   5  31   6     3629.76     3132.79    592.23 o 
  -4  32   6      972.92      290.56    397.34 o 
  -2  32   6     5500.18     4991.28    473.10 o 
   0  32   6     2226.30     2293.84    537.71 o 
   2  32   6     9460.05     9060.48    719.68 o 
 -18   0   7     1374.04      442.64    621.60 o 
 -16   0   7      493.57      218.94    543.54 o 
 -14   0   7    17036.29    15603.32    747.91 o 
 -12   0   7    35127.91    34807.45   1247.91 o 
 -10   0   7    36453.68    37760.78   1317.32 o 
  -8   0   7     7480.81     7404.48    411.06 o 
  -6   0   7     3010.71     3866.32    272.95 o 
  -4   0   7     1824.56     3502.09    423.60 o 
  -2   0   7    13896.52    15960.73    916.69 o 
   0   0   7    16577.28    17572.32    945.25 o 
   2   0   7    16194.29    15674.21    868.15 o 
   4   0   7   100739.51    98973.54   2589.64 o 
   6   0   7    24167.24    22669.25    710.08 o 
   8   0   7    45969.22    49628.97   1759.79 o 
  10   0   7    11870.33    11710.08    667.40 o 
  12   0   7    11489.61    11670.97    699.43 o 
  14   0   7     4034.01     3671.53    653.96 o 
  16   0   7     1354.26      800.56    621.60 o 
 -19   1   7     4642.65     3247.49    518.96 o 
 -17   1   7     5918.98     6088.56    537.08 o 
 -15   1   7    12790.67    12471.49    565.32 o 
 -13   1   7    23737.52    23174.15    664.83 o 
 -11   1   7    46610.98    46218.44   1104.95 o 
  -9   1   7    24272.87    23702.71    635.34 o 
  -7   1   7    25604.63    25357.39    643.62 o 
  -5   1   7    14346.17    14212.67    881.47 o 
  -3   1   7     2267.13     3311.77    591.61 o 
  -1   1   7     4590.38     4753.94    304.91 o 
   1   1   7     2259.84     2526.94    242.25 o 
   3   1   7    25774.06    25707.21    565.90 o 
   5   1   7    75964.33    75348.74   1418.53 o 
   7   1   7    42627.86    42190.68   1077.63 o 
   9   1   7    18171.27    18466.13    596.02 o 
  11   1   7     9971.73     9747.88    421.61 o 
  13   1   7     4039.75     4040.74    396.11 o 
  15   1   7     2339.53     2559.43    459.87 o 
 -18   2   7     6437.28     6073.25    566.87 o 
 -16   2   7    23902.49    24275.68    829.64 o 
 -14   2   7     9484.01     9755.38    399.01 o 
 -12   2   7    22456.32    23080.78    988.79 o 
 -10   2   7    31085.77    29666.13    762.36 o 
  -8   2   7    10086.17     9671.01    354.91 o 
  -6   2   7    20192.37    20910.69    542.06 o 
  -4   2   7     3609.40     4276.54    318.56 o 
  -2   2   7     1813.56     2218.00    376.96 o 
   0   2   7     2385.94     2787.71    258.12 o 
   2   2   7      450.63      451.00    168.83 o 
   4   2   7    23586.40    24002.87    548.54 o 
   6   2   7    39707.82    38933.55    867.28 o 
   8   2   7    14413.57    14944.77    519.21 o 
  10   2   7    11289.17    11505.40    465.60 o 
  12   2   7     5354.42     5581.49    358.16 o 
  14   2   7     2273.86     2183.08    428.04 o 
  16   2   7      620.77      392.42    431.11 o 
 -19   3   7      467.25      272.93    725.83 o 
 -17   3   7     4957.00     4650.32    503.14 o 
 -15   3   7    11585.53    11423.21    454.21 o 
 -13   3   7     9996.74    10102.34    398.03 o 
 -11   3   7    22239.56    22411.43    734.25 o 
  -9   3   7     9356.20     9721.67    392.61 o 
  -7   3   7      355.96      368.30    161.73 o 
  -5   3   7    11244.88    11821.15    580.85 o 
  -3   3   7     3563.14     4481.96    317.30 o 
  -1   3   7    11806.12    12193.34    796.75 o 
   1   3   7     3450.42     3999.72    244.73 o 
   3   3   7    14134.82    14577.01    374.64 o 
   5   3   7    36914.08    34037.98    740.57 o 
   7   3   7    19667.04    19343.53    586.87 o 
   9   3   7    15365.58    15073.75    540.59 o 
  11   3   7    22057.04    21993.60    706.02 o 
  13   3   7    12401.52    12177.14    609.99 o 
  15   3   7     3432.79     4356.40    530.39 o 
 -18   4   7     1905.28     2230.96    478.44 o 
 -16   4   7     3864.46     4074.29    384.85 o 
 -14   4   7    10509.22    10182.90    412.19 o 
 -12   4   7     8368.67     8242.26    354.67 o 
 -10   4   7     9203.92     9299.62    382.20 o 
  -8   4   7     2829.26     3694.16    229.18 o 
  -6   4   7     3285.77     4121.39    205.25 o 
  -4   4   7     2054.37     2465.49    313.18 o 
  -2   4   7    12700.16    13265.16    587.68 o 
   0   4   7      969.43     1296.17    193.56 o 
   2   4   7      439.80      549.52    115.98 o 
   4   4   7    19099.61    19233.84    466.51 o 
   6   4   7    54183.26    52355.36   1275.09 o 
   8   4   7     4893.96     5256.74    391.44 o 
  10   4   7     8380.26     8631.91    605.80 o 
  12   4   7    12103.87    11596.21    570.94 o 
  14   4   7     7073.98     7108.34    500.64 o 
  16   4   7     1823.50     1266.70    708.70 o 
 -19   5   7     7291.90     8308.46    656.82 o 
 -17   5   7     9294.49    10705.51    660.66 o 
 -15   5   7     7776.88     7434.42    499.44 o 
 -13   5   7    15351.08    15710.67    533.77 o 
 -11   5   7     9044.83     9167.42    412.61 o 
  -9   5   7     8142.80     8092.24    325.71 o 
  -7   5   7     9826.44     9466.21    341.06 o 
  -5   5   7    13479.33    13204.83    391.37 o 
  -3   5   7     1174.39     1784.02    262.98 o 
  -1   5   7      559.89      731.88    183.84 o 
   1   5   7    11162.60    12408.34    463.77 o 
   3   5   7     1522.89     1607.07    143.17 o 
   5   5   7    55808.45    53151.90   1247.60 o 
   7   5   7    19974.20    20690.13    615.53 o 
   9   5   7     4684.93     5306.51    529.78 o 
  11   5   7     3838.07     3333.99    376.47 o 
  13   5   7     7892.27     7467.25    487.07 o 
  15   5   7     2808.51     2636.03    519.62 o 
 -18   6   7     3992.25     3910.45    517.91 o 
 -16   6   7     5496.27     6025.49    430.49 o 
 -14   6   7     9365.72     9579.33    406.56 o 
 -12   6   7    24631.04    23976.42    671.22 o 
 -10   6   7     9873.69     9840.64    455.61 o 
  -8   6   7     2120.57     2370.76    218.88 o 
  -6   6   7      992.22     1225.44    170.08 o 
  -4   6   7       69.63      120.13    119.00 o 
  -2   6   7     5543.48     5593.20    287.29 o 
   0   6   7      798.25     1066.51    194.84 o 
   2   6   7     4562.48     5523.79    198.00 o 
   4   6   7    13411.40    12972.17    365.46 o 
   6   6   7    11824.41    11433.86    464.95 o 
   8   6   7     9609.85     9651.69    358.20 o 
  10   6   7    20967.92    21752.01    820.94 o 
  12   6   7     8095.34     8704.03    510.76 o 
  14   6   7     6386.25     7327.51    515.62 o 
  16   6   7     2641.55     2457.27    510.51 o 
 -17   7   7     2670.67     3175.85    396.03 o 
 -15   7   7     7728.97     8113.77    526.51 o 
 -13   7   7    13821.32    13533.32    496.91 o 
 -11   7   7    20907.64    20223.01    897.77 o 
  -9   7   7    14032.67    13778.42    467.51 o 
  -7   7   7     1238.56     1011.90    194.38 o 
  -5   7   7     9891.37     9818.88    316.75 o 
  -3   7   7     3638.61     4059.19    308.68 o 
  -1   7   7    13508.74    13472.11    358.15 o 
   1   7   7      592.00      616.28    129.68 o 
   3   7   7    39307.80    39201.41    833.27 o 
   5   7   7    19333.39    18403.87    534.29 o 
   7   7   7    22771.78    25212.86    925.63 o 
   9   7   7    32545.35    32560.58    902.80 o 
  11   7   7    14671.43    14605.67    636.09 o 
  13   7   7     7299.21     6562.89    474.96 o 
  15   7   7     2943.91     2747.47    449.16 o 
 -18   8   7     4244.26     3797.80    523.46 o 
 -16   8   7    11282.49    10730.78    541.88 o 
 -14   8   7    13515.71    13646.84   1117.75 o 
 -12   8   7    19429.91    19609.20    687.46 o 
 -10   8   7    30550.11    29903.31    773.95 o 
  -8   8   7    13057.47    13729.80    462.67 o 
  -6   8   7    19535.22    19282.48    483.32 o 
  -4   8   7    24198.07    24556.62    573.23 o 
  -2   8   7      387.04      377.79    131.36 o 
   0   8   7      769.76     1297.26    141.19 o 
   2   8   7     1631.63     1698.01    155.88 o 
   4   8   7    41485.17    40177.22    978.14 o 
   6   8   7    57339.52    56272.61   1572.30 o 
   8   8   7    15885.80    16055.25    555.15 o 
  10   8   7     4082.07     4605.65    542.86 o 
  12   8   7     6355.47     6127.91    455.99 o 
  14   8   7     1251.84      731.74    538.64 o 
  16   8   7      790.20     1161.17    476.54 o 
 -17   9   7     9559.77     9775.57    533.22 o 
 -15   9   7    12861.75    13319.26    597.64 o 
 -13   9   7    18928.15    19167.33    597.68 o 
 -11   9   7    51253.03    51708.12   1228.44 o 
  -9   9   7    23809.12    24221.73    667.13 o 
  -7   9   7    14666.95    15286.73    482.02 o 
  -5   9   7     8398.34     8096.56    289.70 o 
  -3   9   7      652.44      753.66    146.48 o 
  -1   9   7    10663.68    11409.68    344.74 o 
   1   9   7     8118.55     8870.26    302.69 o 
   3   9   7     7744.59     8096.99    286.69 o 
   5   9   7    74483.57    74028.33   2015.70 o 
   7   9   7    43285.83    43415.82   1271.45 o 
   9   9   7     4300.68     4859.90    315.80 o 
  11   9   7    16749.97    18641.50    756.60 o 
  13   9   7     4262.34     4024.65    442.29 o 
  15   9   7     2190.29     2235.46    443.79 o 
 -18  10   7     2678.50     2940.54   1101.36 o 
 -16  10   7     6093.66     6139.76    627.09 o 
 -14  10   7     9879.28    11235.41    524.75 o 
 -12  10   7    18596.20    18977.98    681.63 o 
 -10  10   7    24455.86    24229.87    673.08 o 
  -8  10   7     6839.67     7661.70    418.99 o 
  -6  10   7     8800.96     8983.28    309.66 o 
  -4  10   7      598.26      710.31    159.04 o 
  -2  10   7    11451.82    11823.76    363.20 o 
   0  10   7    10254.97    10692.64    343.14 o 
   2  10   7     9233.69     9231.65    312.34 o 
   4  10   7    58331.98    54261.52   1511.70 o 
   6  10   7    40842.35    44168.61   1285.52 o 
   8  10   7    28920.68    28238.70    915.01 o 
  10  10   7    11071.35    10611.10    523.45 o 
  12  10   7    10481.36    10673.52    907.95 o 
  14  10   7     3107.65     2337.18    439.92 o 
 -17  11   7     1716.74     1825.62    403.01 o 
 -15  11   7     9903.17    10413.90    525.66 o 
 -13  11   7    21533.56    21627.34   1023.31 o 
 -11  11   7    34083.47    32872.37    850.78 o 
  -9  11   7    25181.63    24375.51    785.18 o 
  -7  11   7    16621.36    16301.87    584.84 o 
  -5  11   7    10297.53    10439.35    387.02 o 
  -3  11   7      427.17     1132.28    171.54 o 
  -1  11   7     5578.18     7191.76    255.27 o 
   1  11   7      225.26     1101.30    167.19 o 
   3  11   7    16058.77    16675.61    509.34 o 
   5  11   7    32487.27    31176.77   1339.85 o 
   7  11   7    22443.75    22988.66    793.08 o 
   9  11   7    22669.97    21797.29    685.36 o 
  11  11   7     9446.35     9857.82    535.55 o 
  13  11   7     4864.52     5237.23    476.16 o 
  15  11   7     1432.50      914.69    529.71 o 
 -18  12   7     3427.06     4898.68    473.70 o 
 -16  12   7     5823.48     6030.17    462.60 o 
 -14  12   7    10627.96    11634.91    893.74 o 
 -12  12   7    21393.93    21272.51    645.77 o 
 -10  12   7    14202.92    13461.62    564.90 o 
  -8  12   7     3930.45     4191.71    321.65 o 
  -6  12   7     6519.90     6832.97    303.49 o 
  -4  12   7     6131.06     6788.74    261.57 o 
  -2  12   7      155.59      673.18    179.01 o 
   0  12   7     1502.35     1775.68    183.12 o 
   2  12   7      886.96      804.25    171.62 o 
   4  12   7    29385.39    28012.08   1334.74 o 
   6  12   7    17274.09    17480.14    709.64 o 
   8  12   7     8807.05     9145.64    462.87 o 
  10  12   7     6021.07     5693.97    480.73 o 
  12  12   7     3113.62     2843.98    403.37 o 
  14  12   7     4201.88     3648.54    979.11 o 
 -17  13   7     6774.50     6570.98    493.97 o 
 -15  13   7     7173.56     8240.03    502.86 o 
 -13  13   7     5237.40     5328.81    397.67 o 
 -11  13   7    11116.39    11211.70    492.56 o 
  -9  13   7     1977.59     1894.94    243.32 o 
  -7  13   7     1622.52     1879.41    237.64 o 
  -5  13   7     2913.56     2794.03    211.47 o 
  -3  13   7      268.19      423.96    177.09 o 
  -1  13   7     2016.35     2486.97    198.95 o 
   1  13   7      922.18     1073.28    187.38 o 
   3  13   7     6065.20     6504.74    364.12 o 
   5  13   7    41549.11    41829.70   1229.29 o 
   7  13   7    14728.40    14308.42    589.28 o 
   9  13   7    16159.84    16332.71    689.09 o 
  11  13   7     8553.42     9401.97    535.39 o 
  13  13   7     8584.36     8862.06    586.71 o 
  15  13   7     3718.82     3498.56    567.36 o 
 -16  14   7     8587.53    10080.39    566.55 o 
 -14  14   7     5120.81     5297.04    429.03 o 
 -12  14   7     4756.78     4142.15    370.32 o 
 -10  14   7     7996.88     8462.19    372.28 o 
  -8  14   7      929.36      421.27    222.34 o 
  -6  14   7     4150.16     4678.26    279.75 o 
  -4  14   7      570.87      468.64    188.18 o 
  -2  14   7     8495.28     8477.06    300.19 o 
   0  14   7      577.50      750.19    187.68 o 
   2  14   7      454.15      474.68    208.97 o 
   4  14   7     8013.99     8689.50    426.09 o 
   6  14   7    15488.31    15187.21    642.68 o 
   8  14   7     6115.10     7168.85    430.31 o 
  10  14   7    13438.99    14792.50    887.77 o 
  12  14   7     7375.16     7742.61    530.97 o 
  14  14   7     4047.61     4443.41    509.57 o 
 -17  15   7     3770.42     4165.33    461.86 o 
 -15  15   7     8138.97     8823.81    873.36 o 
 -13  15   7    13473.75    13917.80    637.85 o 
 -11  15   7    13474.38    14348.05    579.95 o 
  -9  15   7    11486.89    11756.94    442.79 o 
  -7  15   7     2406.28     3040.41    261.97 o 
  -5  15   7     9754.61     9996.07    425.66 o 
  -3  15   7       53.58      263.07    194.24 o 
  -1  15   7     1154.96     1206.60    204.04 o 
   1  15   7     2062.50     2158.92    240.78 o 
   3  15   7      990.71     1214.86    279.46 o 
   5  15   7    16915.57    17125.51    663.09 o 
   7  15   7     8887.54     9870.60    481.07 o 
   9  15   7     2114.42     1878.48    348.94 o 
  11  15   7    10251.65    10995.33    580.39 o 
  13  15   7     8659.30     9151.37    612.79 o 
 -16  16   7     3281.69     3562.86    528.49 o 
 -14  16   7     7398.52     8192.77    496.16 o 
 -12  16   7    12155.60    11815.06    546.15 o 
 -10  16   7     6433.36     6209.91    337.98 o 
  -8  16   7     4757.94     4869.56    300.38 o 
  -6  16   7     2006.78     2454.23    250.98 o 
  -4  16   7       54.28      133.94    196.99 o 
  -2  16   7     3745.02     3684.25    265.78 o 
   0  16   7     1935.74     2112.52    217.77 o 
   2  16   7      488.24      752.45    270.26 o 
   4  16   7    14618.34    14336.78    728.07 o 
   6  16   7    56302.52    55974.89   1608.09 o 
   8  16   7     3337.72     3693.03    495.98 o 
  10  16   7     3106.18     3506.29    583.00 o 
  12  16   7     9648.17    10252.03    606.83 o 
  14  16   7     4331.15     3884.75    515.78 o 
 -15  17   7     4857.95     5311.67    459.92 o 
 -13  17   7     8592.94     9280.67    511.06 o 
 -11  17   7     9612.54    10363.74    494.63 o 
  -9  17   7     5642.25     5960.69    336.44 o 
  -7  17   7     4832.76     5099.29    306.01 o 
  -5  17   7     9843.29     9919.83    384.39 o 
  -3  17   7      403.94      161.55    202.30 o 
  -1  17   7     2370.15     2377.29    227.04 o 
   1  17   7     1151.33     1786.11    241.64 o 
   3  17   7    31454.13    31601.73   1396.22 o 
   5  17   7    34866.89    34640.23   1087.36 o 
   7  17   7    29785.22    28988.37    971.70 o 
   9  17   7    15083.47    16003.02    865.03 o 
  11  17   7     5308.08     5538.94    476.29 o 
  13  17   7     2575.59     2984.10    651.60 o 
 -16  18   7     5034.18     5886.35    513.32 o 
 -14  18   7    12524.19    12698.18    696.36 o 
 -12  18   7    27795.78    29780.97   1961.12 o 
 -10  18   7    31405.17    32889.54    881.07 o 
  -8  18   7     8437.08     8462.23    501.22 o 
  -6  18   7     7000.03     7083.75    343.58 o 
  -4  18   7     7454.20     7633.22    347.03 o 
  -2  18   7     3020.95     3026.15    240.20 o 
   0  18   7     1240.11     1327.04    237.56 o 
   2  18   7    12250.03    11757.09    561.14 o 
   4  18   7    15508.94    15074.68    624.67 o 
   6  18   7      737.78     1364.30    573.98 o 
   8  18   7    21681.76    21763.43   1388.13 o 
  10  18   7    17320.82    17881.57    777.69 o 
  12  18   7     3473.54     4143.08    523.76 o 
 -15  19   7     7981.52     9825.81    580.06 o 
 -13  19   7    13331.56    14969.21    677.78 o 
 -11  19   7    28621.89    30643.13   1330.04 o 
  -9  19   7    16046.15    17417.62    667.61 o 
  -7  19   7     6705.61     7404.40    363.51 o 
  -5  19   7     6700.92     7468.51    353.18 o 
  -3  19   7       95.28     -200.09    206.15 o 
  -1  19   7     7870.11     7673.68    315.64 o 
   1  19   7     5163.89     5438.56    319.43 o 
   3  19   7    13575.26    13697.60    822.64 o 
   5  19   7    25419.08    25945.41    902.49 o 
   7  19   7    18068.94    17483.78    746.91 o 
   9  19   7    10058.15     9437.34    542.00 o 
  11  19   7     9361.87     9995.67    600.17 o 
  13  19   7     2874.48     2913.40    515.34 o 
 -14  20   7     4560.58     4728.91    477.75 o 
 -12  20   7     8443.79    10297.48    554.42 o 
 -10  20   7    11391.93    11760.98    469.27 o 
  -8  20   7     5216.63     5527.39    360.25 o 
  -6  20   7     4384.93     4445.15    323.62 o 
  -4  20   7     1111.89     1262.94    256.33 o 
  -2  20   7     1981.70     2498.72    247.53 o 
   0  20   7     6124.85     5871.65    334.88 o 
   2  20   7      389.25      340.05    385.74 o 
   4  20   7    30086.86    31205.47   1037.72 o 
   6  20   7    68387.59    66986.38   1922.14 o 
   8  20   7    10153.90    10158.46    555.72 o 
  10  20   7     2206.10     2338.25    432.18 o 
  12  20   7     6939.95     7661.10    565.72 o 
 -13  21   7     9885.11     9922.70    567.69 o 
 -11  21   7    15573.33    17021.05    712.14 o 
  -9  21   7     8360.75     8825.46    555.22 o 
  -7  21   7     5157.83     5518.54    345.98 o 
  -5  21   7     7527.04     7563.00    368.41 o 
  -3  21   7       33.73      227.33    239.13 o 
  -1  21   7      616.62      772.11    228.77 o 
   1  21   7      867.44      438.41    309.15 o 
   3  21   7     4465.63     4823.33    415.07 o 
   5  21   7    29119.34    27600.91    968.74 o 
   7  21   7    12975.49    12568.82    630.44 o 
   9  21   7     3059.86     2486.48    420.94 o 
  11  21   7     6483.84     6481.80    583.28 o 
 -14  22   7     6647.40     8029.63    678.59 o 
 -12  22   7     8066.62     8957.24    526.60 o 
 -10  22   7     8363.72     8899.92    509.60 o 
  -8  22   7     3021.04     2875.17    312.86 o 
  -6  22   7     5597.75     5434.14    345.76 o 
  -4  22   7      334.59      702.82    260.94 o 
  -2  22   7     2900.80     2529.46    257.65 o 
   0  22   7      148.10      305.24    258.85 o 
   2  22   7      588.09      743.21    339.38 o 
   4  22   7     7040.32     6652.30    469.78 o 
   6  22   7     2319.63     2410.92    449.12 o 
   8  22   7     5221.58     4944.12    612.30 o 
  10  22   7     8626.30     8711.32    583.05 o 
 -13  23   7     3306.36     3812.76    455.10 o 
 -11  23   7     3784.13     4731.26    450.12 o 
  -9  23   7     1102.22     1183.11    299.66 o 
  -7  23   7     1789.34     1987.72    298.92 o 
  -5  23   7      657.90      748.36    270.49 o 
  -3  23   7      936.13      950.42    295.82 o 
  -1  23   7     1804.18     1830.79    254.88 o 
   1  23   7      153.21     -159.41    475.56 o 
   3  23   7     2476.95     2001.81    375.95 o 
   5  23   7    16204.24    17562.75   1134.87 o 
   7  23   7     6331.25     5957.56    490.20 o 
   9  23   7    11498.69    11654.24    665.69 o 
  11  23   7     5185.85     4919.77   1001.41 o 
 -12  24   7     5547.94     5976.77    498.34 o 
 -10  24   7     2627.76     2183.88    411.45 o 
  -8  24   7      317.39     -177.30    290.48 o 
  -6  24   7     1225.10      971.02    338.29 o 
  -4  24   7     1726.53     2037.03    290.93 o 
  -2  24   7        9.36      283.87    261.37 o 
   0  24   7      322.95      161.60    344.81 o 
   2  24   7      271.79      540.52    355.14 o 
   4  24   7     8157.72     8692.22    661.06 o 
   6  24   7     9965.89     9692.65    674.74 o 
   8  24   7     3367.38     3328.67    487.37 o 
  10  24   7     3674.85     3777.02    548.99 o 
 -11  25   7     9841.82    10591.84    594.60 o 
  -9  25   7     5547.44     6274.06    477.51 o 
  -7  25   7     1583.93     1605.68    307.78 o 
  -5  25   7     4127.76     4164.02    349.39 o 
  -3  25   7      109.15      107.94    262.55 o 
  -1  25   7      850.13     1323.96    271.51 o 
   1  25   7      500.83      396.86    357.55 o 
   3  25   7     2803.40     3072.72    417.98 o 
   5  25   7     6030.37     6255.22    497.31 o 
   7  25   7     4499.37     4761.95    484.83 o 
   9  25   7     4181.92     4564.89    512.55 o 
 -10  26   7     5868.49     6391.49    526.06 o 
  -8  26   7     2695.23     3111.87    373.31 o 
  -6  26   7     2936.04     2676.63    333.48 o 
  -4  26   7      348.20      577.07    289.90 o 
  -2  26   7     2379.76     1846.74    306.26 o 
   0  26   7     1080.90      939.23    417.41 o 
   2  26   7     1290.83      883.95    384.95 o 
   4  26   7     8953.39     8805.09    558.19 o 
   6  26   7    17143.63    16674.33    777.21 o 
   8  26   7     5056.71     5469.67    530.29 o 
 -11  27   7     9950.89     9709.21    717.14 o 
  -9  27   7     6049.72     6390.09    519.15 o 
  -7  27   7     2787.88     3282.07    361.57 o 
  -5  27   7     2686.35     2489.30    334.84 o 
  -3  27   7       26.00      218.85    293.75 o 
  -1  27   7     3566.34     3329.15    385.17 o 
   1  27   7     1770.65     2103.45    462.26 o 
   3  27   7     5346.64     5306.82    647.78 o 
   5  27   7    17731.96    18335.36    828.81 o 
   7  27   7    15358.68    15885.02    868.60 o 
 -10  28   7    11184.73    12207.11    787.63 o 
  -8  28   7     5257.49     5777.29    507.76 o 
  -6  28   7     4621.54     4713.14    391.64 o 
  -4  28   7     3284.28     3617.87    455.37 o 
  -2  28   7      677.04      745.71    302.62 o 
   0  28   7     1083.29     1307.84    455.42 o 
   2  28   7     2997.87     4053.37    537.57 o 
   4  28   7     9589.06    11749.25    732.49 o 
   6  28   7     9242.75     9000.22    930.02 o 
  -9  29   7     7198.19     7521.52    787.23 o 
  -7  29   7     3812.51     3640.67    389.66 o 
  -5  29   7     5036.23     5340.62    406.13 o 
  -3  29   7        2.55       79.02    358.87 o 
  -1  29   7     1599.09     1683.66    374.93 o 
   1  29   7     1307.43     1722.63    689.19 o 
   3  29   7    11282.07    10342.43   1117.07 o 
   5  29   7     9708.99     8742.85    695.00 o 
  -6  30   7     1193.77     1423.13    348.68 o 
  -4  30   7     1066.99     1183.22    397.55 o 
  -2  30   7      694.45      930.43    369.23 o 
   0  30   7     2132.91     2018.90    514.94 o 
   2  30   7     2818.13     3035.65    544.07 o 
   4  30   7    10784.85    11558.96    760.86 o 
  -5  31   7     1347.18     1543.29    742.49 o 
  -3  31   7       19.43      207.06    386.00 o 
  -1  31   7      735.77     1101.18    388.35 o 
   1  31   7      359.37     1000.59    504.91 o 
   3  31   7      366.31      370.16    504.34 o 
  -2  32   7      704.13      382.95    763.43 o 
   0  32   7      147.35      -55.30    507.71 o 
 -16   0   8     2981.00     3546.83    672.05 o 
 -14   0   8     1829.52     1449.76    554.97 o 
 -12   0   8     3663.39     3512.56    610.18 o 
 -10   0   8    23868.33    23512.27   1326.97 o 
  -8   0   8    57191.75    53059.66   2489.25 o 
  -6   0   8    92698.61    96846.73   4269.33 o 
  -4   0   8    46683.90    44410.57   2082.79 o 
  -2   0   8    26742.39    27441.76   1363.14 o 
   0   0   8    13195.26    14584.27    869.10 o 
   2   0   8      352.59     1008.08    318.89 o 
   4   0   8     5177.72     5240.29    272.92 o 
   6   0   8    11070.02    10474.72    564.09 o 
   8   0   8     2110.32     2333.17    343.79 o 
  10   0   8     4783.60     4787.82    444.82 o 
  12   0   8    12694.98    12849.24    755.45 o 
  14   0   8     7788.93     7543.92    779.62 o 
  16   0   8     4661.54     5294.54    792.94 o 
 -15   1   8     5244.65     5308.85    695.37 o 
 -13   1   8    10446.56    10680.52    618.20 o 
 -11   1   8     6075.08     6434.26    482.27 o 
  -9   1   8    32882.41    32085.18   1256.53 o 
  -7   1   8    35461.28    36123.62   1265.10 o 
  -5   1   8    61161.03    63682.99   3501.61 o 
  -3   1   8    63929.00    60782.13   1937.52 o 
  -1   1   8    41687.82    41512.21   1873.37 o 
   1   1   8    28782.35    27964.46    974.64 o 
   3   1   8     6995.01     6548.19    236.00 o 
   5   1   8      352.17      157.17    176.94 o 
   7   1   8     1567.77     1807.30    230.03 o 
   9   1   8     1948.96     1725.61    245.13 o 
  11   1   8    16798.51    16389.56    588.91 o 
  13   1   8    10104.96     9443.09    470.39 o 
  15   1   8     3730.97     4365.96    515.93 o 
 -16   2   8     2263.61     2465.46    667.29 o 
 -14   2   8    11257.84    10667.69    627.85 o 
 -12   2   8    31806.55    31247.11   1288.89 o 
 -10   2   8    11474.87    11835.82    632.69 o 
  -8   2   8    29609.72    28384.02   1067.18 o 
  -6   2   8    44022.02    44955.83   1507.74 o 
  -4   2   8    77766.61    78332.05   2460.53 o 
  -2   2   8    43366.23    43222.63   3072.30 o 
   0   2   8     7859.96     8537.87    447.52 o 
   2   2   8    13811.04    14126.11    588.67 o 
   4   2   8      462.89      586.12    145.99 o 
   6   2   8      433.23      346.46    174.88 o 
   8   2   8     1003.36     1184.17    233.78 o 
  10   2   8     1942.04     1985.34    272.97 o 
  12   2   8    11844.89    11447.49    499.70 o 
  14   2   8     6512.97     7637.34    567.70 o 
  16   2   8     1075.39      447.86    439.45 o 
 -15   3   8       83.58      418.73    388.99 o 
 -13   3   8     5938.24     6004.79    492.76 o 
 -11   3   8    11175.61    11012.24    755.82 o 
  -9   3   8    14173.90    13920.56    711.51 o 
  -7   3   8    25164.16    25785.34    983.69 o 
  -5   3   8    38702.23    37728.00   1411.69 o 
  -3   3   8    27169.84    27239.45    972.30 o 
  -1   3   8     5749.71     5704.35    406.94 o 
   1   3   8     3741.65     3609.81    361.72 o 
   3   3   8     2710.10     2907.80    167.82 o 
   5   3   8     2629.44     2933.75    210.98 o 
   7   3   8     1130.94     1102.59    221.02 o 
   9   3   8      392.24      271.88    235.36 o 
  11   3   8     5352.85     5450.34    473.33 o 
  13   3   8    13146.57    11626.12    588.94 o 
  15   3   8     5798.92     6216.49    563.94 o 
 -14   4   8     3685.57     4080.94    458.05 o 
 -12   4   8     2848.68     3140.14    474.05 o 
 -10   4   8     6325.45     6711.51    786.76 o 
  -8   4   8     7084.15     7470.95    490.42 o 
  -6   4   8     8917.63     8983.78    640.64 o 
  -4   4   8    40406.43    38087.73   1423.11 o 
  -2   4   8    15146.09    15787.64    962.38 o 
   0   4   8     9303.53     9374.02    424.45 o 
   2   4   8     6741.56     7752.24    346.76 o 
   4   4   8     2546.50     2993.57    177.86 o 
   6   4   8      170.51      199.32    173.34 o 
   8   4   8      133.79      265.82    213.96 o 
  10   4   8     2430.11     2481.46    287.48 o 
  12   4   8     6223.77     6268.88    387.33 o 
  14   4   8     3006.54     2991.09    419.06 o 
 -17   5   8      176.39      579.72    642.54 o 
 -15   5   8    10658.36    10790.44    646.39 o 
 -13   5   8    13931.66    12906.67    697.95 o 
 -11   5   8    11438.31    11439.07    623.65 o 
  -9   5   8    16616.12    15661.67   1035.68 o 
  -7   5   8    29456.75    28026.81   1046.63 o 
  -5   5   8    26685.41    27389.44   1003.54 o 
  -3   5   8    59884.50    59703.30   1913.63 o 
  -1   5   8    13381.92    12616.31    494.96 o 
   1   5   8    14634.65    16699.44    581.15 o 
   3   5   8    10230.74    11007.70    336.02 o 
   5   5   8     1192.47     1427.77    194.92 o 
   7   5   8     4207.46     4718.24    286.76 o 
   9   5   8     1939.28     2112.91    268.71 o 
  11   5   8     3452.55     3539.93    370.97 o 
  13   5   8     3408.86     3633.71    429.73 o 
  15   5   8     1795.13     1818.44    780.09 o 
 -16   6   8      212.28      541.64    629.21 o 
 -14   6   8     7753.71     8176.88    569.85 o 
 -12   6   8     4727.92     4465.99    444.68 o 
 -10   6   8     5885.72     5502.03    455.98 o 
  -8   6   8    23719.35    23946.43   1938.10 o 
  -6   6   8    13792.62    13637.92    500.04 o 
  -4   6   8    14022.38    12769.47    537.69 o 
  -2   6   8    12454.36    12829.54    757.33 o 
   0   6   8     4499.97     5818.36    344.69 o 
   2   6   8    12979.78    12898.74    365.74 o 
   4   6   8      417.51      604.65    174.01 o 
   6   6   8      287.01      315.59    191.30 o 
   8   6   8      258.30      363.08    222.93 o 
  10   6   8      195.41      148.06    256.08 o 
  12   6   8     8135.67     8335.91    492.90 o 
  14   6   8     8020.19     8190.36    720.69 o 
 -17   7   8      259.58     1130.87    668.24 o 
 -15   7   8     1755.93     1849.57    646.35 o 
 -13   7   8     1653.65     1624.54    711.08 o 
 -11   7   8    10658.94    10608.94    592.14 o 
  -9   7   8    18000.09    16682.68    771.90 o 
  -7   7   8    34386.17    34051.31    858.36 o 
  -5   7   8    46694.00    45440.16   1085.15 o 
  -3   7   8    31125.62    29898.28    894.03 o 
  -1   7   8    14584.88    14368.45    547.18 o 
   1   7   8     1778.96     2072.68    184.48 o 
   3   7   8      744.03      732.75    153.42 o 
   5   7   8     2471.74     2525.42    220.99 o 
   7   7   8     2895.75     3002.85    242.98 o 
   9   7   8      602.07      551.50    246.64 o 
  11   7   8     4916.88     5495.84    421.65 o 
  13   7   8    21347.16    19757.33    889.48 o 
  15   7   8     4836.94     6083.19   1085.16 o 
 -18   8   8       18.37     1345.05    692.99 o 
 -16   8   8      264.92     -105.66    627.31 o 
 -14   8   8     6885.89     6752.78    538.04 o 
 -12   8   8     9593.47     9827.63    583.51 o 
 -10   8   8    17291.89    17475.29    799.95 o 
  -8   8   8    17899.82    16618.97    766.95 o 
  -6   8   8    38226.12    39091.62    961.38 o 
  -4   8   8    61691.94    61767.88   1432.11 o 
  -2   8   8    49210.75    48312.20   2099.35 o 
   0   8   8    22416.41    22422.65    605.77 o 
   2   8   8    21696.98    22075.97    530.67 o 
   4   8   8      612.93      778.22    184.68 o 
   6   8   8      839.35     1018.23    205.68 o 
   8   8   8       89.53        3.13    184.36 o 
  10   8   8     4888.96     4908.59    337.28 o 
  12   8   8    11995.10    12731.42    610.73 o 
  14   8   8     3139.37     2941.78    435.77 o 
 -17   9   8     1256.12      916.69    670.15 o 
 -15   9   8      504.00      945.25    614.94 o 
 -13   9   8    14058.74    13379.85    779.14 o 
 -11   9   8     6295.40     5226.44    472.93 o 
  -9   9   8    27964.74    27905.10   1064.73 o 
  -7   9   8    49702.68    49701.90   1346.53 o 
  -5   9   8    70191.32    68689.68   2042.15 o 
  -3   9   8    72033.99    72442.95   1666.97 o 
  -1   9   8    19233.40    18546.77    537.99 o 
   1   9   8    20363.72    19932.85    575.93 o 
   3   9   8     2215.78     2081.82    183.12 o 
   5   9   8     5577.70     5159.29    331.18 o 
   7   9   8      400.67      291.30    208.02 o 
   9   9   8     3209.89     3399.94    351.24 o 
  11   9   8    15830.37    15485.35    866.60 o 
  13   9   8     4325.46     4767.18    457.05 o 
  15   9   8     3550.64     2900.99    465.94 o 
 -18  10   8     2418.45     2383.59    758.68 o 
 -16  10   8     1048.81     1562.09    654.92 o 
 -14  10   8     3720.85     3157.50    673.00 o 
 -12  10   8     4740.81     5027.12    474.84 o 
 -10  10   8    12834.73    13373.92    712.07 o 
  -8  10   8    29607.69    28508.08    743.60 o 
  -6  10   8    47191.18    46087.46    992.09 o 
  -4  10   8    36393.33    36504.41   1059.76 o 
  -2  10   8    21483.73    21933.10    606.37 o 
   0  10   8     4075.93     4069.22    206.93 o 
   2  10   8      961.10     1205.53    173.29 o 
   4  10   8      572.34      767.98    199.72 o 
   6  10   8     3735.86     3877.18    263.87 o 
   8  10   8     1230.94     1630.87    362.87 o 
  10  10   8     6980.97     7406.44    451.80 o 
  12  10   8    12363.63    12944.36    717.25 o 
  14  10   8     7615.08     8030.37   1421.38 o 
 -17  11   8       33.54      636.83    698.70 o 
 -15  11   8     6114.60     5881.87    823.41 o 
 -13  11   8     3510.98     4235.32    538.31 o 
 -11  11   8     4381.63     4681.61    463.40 o 
  -9  11   8    26196.10    26375.70    716.84 o 
  -7  11   8    29123.85    28231.84    737.97 o 
  -5  11   8    57761.65    57831.43   1208.20 o 
  -3  11   8    42642.89    42511.51    916.25 o 
  -1  11   8    32600.63    32235.51    725.89 o 
   1  11   8    10749.74    10947.18    359.50 o 
   3  11   8     2716.77     3313.21    240.24 o 
   5  11   8      213.02      471.84    212.14 o 
   7  11   8     1106.68     1370.28    281.09 o 
   9  11   8      222.07      236.51    243.37 o 
  11  11   8     8835.93    10218.45    583.28 o 
  13  11   8    10207.04    10947.44    692.95 o 
 -16  12   8     1750.26      909.08    678.71 o 
 -14  12   8     5662.62     4853.81    738.68 o 
 -12  12   8     5121.55     4678.93    480.84 o 
 -10  12   8    12757.52    12874.01    562.68 o 
  -8  12   8    33859.44    33119.77    840.68 o 
  -6  12   8    30324.08    30389.74    779.18 o 
  -4  12   8    36866.79    35845.03    843.42 o 
  -2  12   8    18192.61    18431.35    608.22 o 
   0  12   8    14656.44    15019.32    437.11 o 
   2  12   8    10573.03    10792.04    364.11 o 
   4  12   8      166.74      365.41    207.58 o 
   6  12   8      696.83      877.45    263.13 o 
   8  12   8      144.62      179.37    278.93 o 
  10  12   8     1090.09     1272.17    346.08 o 
  12  12   8     5042.70     4107.99    451.92 o 
  14  12   8     3292.92     3116.26    786.11 o 
 -17  13   8      116.89     -129.46    692.04 o 
 -15  13   8      605.23      952.87    656.82 o 
 -13  13   8     9684.44    10336.83    923.36 o 
 -11  13   8     4790.81     4614.10    361.34 o 
  -9  13   8     4536.62     4479.19    287.98 o 
  -7  13   8     7796.84     8311.43    338.68 o 
  -5  13   8    12488.13    12864.50    410.46 o 
  -3  13   8    24975.26    25505.59    629.08 o 
  -1  13   8     5796.04     6026.77    261.32 o 
   1  13   8     6109.40     6612.83    298.29 o 
   3  13   8     5177.22     5529.58    328.77 o 
   5  13   8     1422.96     1625.19    297.13 o 
   7  13   8      249.09      -96.75    279.42 o 
   9  13   8      166.97     -298.69    298.69 o 
  11  13   8     5230.91     5625.96    487.59 o 
  13  13   8     9868.01    10233.67    889.70 o 
 -16  14   8       93.58     -123.75    676.81 o 
 -14  14   8     3807.14     4227.45    735.83 o 
 -12  14   8    10525.79    10279.93    500.81 o 
 -10  14   8     5848.08     5683.10    406.51 o 
  -8  14   8     5221.94     5140.56    298.16 o 
  -6  14   8     8272.45     8744.38    349.93 o 
  -4  14   8    25268.56    24569.92    612.43 o 
  -2  14   8     9587.25    10195.75    475.31 o 
   0  14   8     3640.25     4117.08    236.48 o 
   2  14   8     3466.21     3646.80    408.62 o 
   4  14   8     4134.55     4033.19    314.35 o 
   6  14   8      222.00      -41.75    265.24 o 
   8  14   8      891.47      732.71    310.08 o 
  10  14   8      217.68      319.89    444.24 o 
  12  14   8     8166.22     8970.29    572.27 o 
  14  14   8     6426.21     5830.65    940.15 o 
 -15  15   8     2843.43     2425.48    724.41 o 
 -13  15   8     4986.88     5818.10    766.29 o 
 -11  15   8     9460.72     9256.34    466.33 o 
  -9  15   8    17987.67    17188.97    651.54 o 
  -7  15   8    23568.41    23203.74    652.83 o 
  -5  15   8    29560.32    30318.80    864.05 o 
  -3  15   8    23481.21    23442.84    593.88 o 
  -1  15   8     5992.67     6819.97    389.09 o 
   1  15   8     6283.01     6566.26    277.11 o 
   3  15   8     5522.01     5870.32    307.96 o 
   5  15   8      576.99      370.79    377.50 o 
   7  15   8     1672.81     2002.34    416.32 o 
   9  15   8      115.27      -56.04    542.72 o 
  11  15   8     1573.73     1578.82    577.65 o 
  13  15   8     2411.68     1842.49    455.39 o 
 -16  16   8      332.54     1523.06    747.25 o 
 -14  16   8     5859.24     7394.46    892.89 o 
 -12  16   8     1929.32     2616.81    662.53 o 
 -10  16   8     3763.16     3743.15    563.78 o 
  -8  16   8    11948.99    11695.60    454.09 o 
  -6  16   8    10634.75    11061.14    429.39 o 
  -4  16   8    25327.17    25186.00    876.30 o 
  -2  16   8    14017.63    14175.86    599.13 o 
   0  16   8     3306.60     3872.96    241.73 o 
   2  16   8     6805.50     7214.11    338.72 o 
   4  16   8      120.68       24.12    270.08 o 
   6  16   8      556.58      242.45    292.38 o 
   8  16   8      197.85      144.97    310.04 o 
  10  16   8     9874.93    11077.28   1063.92 o 
  12  16   8     2701.41     3531.50    471.20 o 
 -15  17   8     2477.32     2401.68    718.69 o 
 -13  17   8     4826.82     4367.38    763.43 o 
 -11  17   8     6021.78     5867.45    408.77 o 
  -9  17   8     8763.52     7804.92    515.89 o 
  -7  17   8    19327.50    18699.42    583.51 o 
  -5  17   8    18991.22    18594.96    574.56 o 
  -3  17   8    24038.25    23981.48    947.04 o 
  -1  17   8    15470.79    15767.03    475.86 o 
   1  17   8     7431.92     8306.59    457.22 o 
   3  17   8     1777.81     2553.12    311.70 o 
   5  17   8     1184.34      967.39    302.70 o 
   7  17   8     2080.31     1592.55    519.74 o 
   9  17   8     2318.70     2269.27    382.16 o 
  11  17   8     7739.28     8251.85    861.96 o 
  13  17   8     9794.15    11711.39   1053.77 o 
 -14  18   8     2871.23     2175.12    734.88 o 
 -12  18   8     3261.04     4272.19    740.59 o 
 -10  18   8    14183.29    13387.68    604.37 o 
  -8  18   8    26497.23    25934.33    731.77 o 
  -6  18   8    48006.91    50237.84   1213.67 o 
  -4  18   8    25862.58    25969.76    711.79 o 
  -2  18   8    28978.32    29358.65    713.64 o 
   0  18   8    13207.69    13496.41    432.43 o 
   2  18   8     7018.75     7743.65    429.88 o 
   4  18   8       76.17     -282.51    282.51 o 
   6  18   8     5401.85     5407.66    793.42 o 
   8  18   8       84.14      158.12    328.57 o 
  10  18   8     2159.28     1867.02    400.43 o 
  12  18   8    12536.21    12413.29    663.50 o 
 -13  19   8     3637.70     4126.54    762.48 o 
 -11  19   8     8706.39     8327.99    587.99 o 
  -9  19   8    22723.45    21025.64    907.17 o 
  -7  19   8    31922.04    32070.28    857.33 o 
  -5  19   8    38359.59    38089.27    967.99 o 
  -3  19   8    30081.31    30921.96    818.77 o 
  -1  19   8     9867.14    10248.96    379.18 o 
   1  19   8     8226.42     8155.23    376.32 o 
   3  19   8     1089.22      852.65    316.43 o 
   5  19   8     2665.80     2434.65    547.83 o 
   7  19   8     1389.79     1945.21    348.36 o 
   9  19   8      269.66     -160.63    360.73 o 
  11  19   8     7017.83     6922.06    553.01 o 
 -14  20   8     2589.15     2863.36    780.57 o 
 -12  20   8     3149.22     3090.86    735.83 o 
 -10  20   8     3517.70     3423.75    507.45 o 
  -8  20   8    10335.33     9272.39    521.25 o 
  -6  20   8    14686.62    14580.05    530.66 o 
  -4  20   8    29798.22    28929.03    785.66 o 
  -2  20   8    14250.79    14088.98    465.40 o 
   0  20   8     3424.21     3420.72    263.16 o 
   2  20   8     5380.50     5050.45    480.50 o 
   4  20   8      883.36     1217.37    335.54 o 
   6  20   8      241.34      -17.88    326.68 o 
   8  20   8      949.11      504.11    446.81 o 
  10  20   8    15685.03    15941.62   1813.10 o 
  12  20   8     5594.18     6164.59    865.29 o 
 -13  21   8     4725.99     5608.67    854.82 o 
 -11  21   8     3014.75     2674.88    713.94 o 
  -9  21   8    13373.30    12790.21    768.39 o 
  -7  21   8    16192.61    16721.12    588.78 o 
  -5  21   8    24737.38    24755.07    808.42 o 
  -3  21   8    21313.45    20537.96    857.08 o 
  -1  21   8    12120.79    12769.49    444.39 o 
   1  21   8     9854.92     9733.69    491.61 o 
   3  21   8     3126.87     2872.63    509.80 o 
   5  21   8        2.49     -267.89    366.52 o 
   7  21   8      412.44       38.37    365.34 o 
   9  21   8     1216.54      886.05    408.96 o 
  11  21   8     4969.53     5880.92    840.54 o 
 -12  22   8     6180.33     5841.89    862.43 o 
 -10  22   8     5850.32     6032.57    552.46 o 
  -8  22   8    13021.31    12843.97    593.26 o 
  -6  22   8    16378.58    17840.85    619.63 o 
  -4  22   8    19107.68    19829.42    627.94 o 
  -2  22   8     8451.20     9062.93    395.97 o 
   0  22   8     4063.90     3952.92    323.19 o 
   2  22   8      611.12     2191.59   1034.63 o 
   4  22   8     1909.44     2579.28    383.82 o 
   6  22   8       58.28     -344.40    344.40 o 
   8  22   8      358.08       -7.80    392.10 o 
  10  22   8      289.08      388.40   1270.33 o 
 -11  23   8     3110.15     4012.32    822.45 o 
  -9  23   8     2807.56     2898.15    473.54 o 
  -7  23   8     3085.03     2984.61    639.31 o 
  -5  23   8     6367.29     6819.66    377.38 o 
  -3  23   8     9791.47    10641.34    441.32 o 
  -1  23   8     3169.66     3198.13    355.03 o 
   1  23   8     1909.96     2008.35    373.63 o 
   3  23   8     2351.31     2354.02    382.80 o 
   5  23   8        1.57     -354.68    354.68 o 
   7  23   8       21.70     -372.36    372.36 o 
   9  23   8      159.87      308.93    409.79 o 
 -10  24   8     5164.55     6894.71    906.22 o 
  -8  24   8     6077.41     6835.99    579.26 o 
  -6  24   8     4584.02     4820.54    820.50 o 
  -4  24   8     8579.22     8435.65    472.43 o 
  -2  24   8     3549.72     3718.86    311.17 o 
   0  24   8     4562.69     4606.93    351.23 o 
   2  24   8     5948.00     5988.51    456.80 o 
   4  24   8      800.78     1026.29    385.87 o 
   6  24   8      316.78       64.44    377.49 o 
   8  24   8      196.81       10.63    520.87 o 
 -11  25   8     3352.72     4265.52    845.30 o 
  -9  25   8     9795.62     9907.57   1337.91 o 
  -7  25   8    11180.44    11815.28   1097.56 o 
  -5  25   8    16426.27    16520.92    689.63 o 
  -3  25   8    13236.95    13906.06    541.95 o 
  -1  25   8     6267.91     6098.09    419.12 o 
   1  25   8     3889.48     4077.33    433.01 o 
   3  25   8     3514.18     3904.90    437.75 o 
   5  25   8       25.35     -254.88    388.94 o 
   7  25   8       26.39       77.88    508.34 o 
 -10  26   8     3455.35     3701.99    815.79 o 
  -8  26   8     5605.29     5854.44    966.19 o 
  -6  26   8     8121.57     7681.39    859.58 o 
  -4  26   8    12551.49    13209.00    587.67 o 
  -2  26   8     7310.42     7724.13    405.74 o 
   0  26   8     2380.27     2427.64    359.54 o 
   2  26   8     2496.97     2265.15    435.82 o 
   4  26   8      138.04      550.30    397.05 o 
   6  26   8      107.01     -605.34   1046.63 o 
  -9  27   8     5856.33     7813.31    974.76 o 
  -7  27   8    16372.62    18084.72    924.77 o 
  -5  27   8    13965.42    14003.24    783.33 o 
  -3  27   8    12504.48    12772.35    689.16 o 
  -1  27   8     4500.73     4657.29    492.83 o 
   1  27   8     3766.55     4351.54    841.02 o 
   3  27   8      132.02      695.75    519.87 o 
   5  27   8      794.22      258.66    535.10 o 
  -8  28   8    13505.85    13413.41   1150.86 o 
  -6  28   8    18792.80    19302.49    953.95 o 
  -4  28   8    13988.91    14438.30    822.35 o 
  -2  28   8    13543.16    12408.19   1027.11 o 
   0  28   8     7015.25     6676.16    552.97 o 
   2  28   8     4574.00     5012.78    755.82 o 
   4  28   8       30.10      574.00   1098.51 o 
   6  28   8      332.47     1157.53   1177.52 o 
  -7  29   8    11872.93    13271.22    773.11 o 
  -5  29   8    16327.60    16637.89   1557.81 o 
  -3  29   8    14935.26    16657.74    873.58 o 
  -1  29   8     7606.87     7418.26    851.96 o 
   1  29   8     3212.79     3248.88    657.77 o 
  -6  30   8     7090.46     7593.06    999.99 o 
  -4  30   8     8020.92     8400.51    738.21 o 
  -2  30   8     5437.81     4880.46    770.10 o 
   0  30   8     1939.57     1236.54    609.22 o 
 -16   0   9    18018.89    19054.45   1323.16 o 
 -14   0   9     8204.60     7607.69    808.17 o 
 -12   0   9     2028.19     3197.48    628.26 o 
 -10   0   9    13592.95    12736.60    963.34 o 
  -8   0   9    24009.19    22288.11   1304.12 o 
  -6   0   9    32220.11    35413.09   1769.61 o 
  -4   0   9     5543.26     5691.49    582.57 o 
  -2   0   9    67248.84    67330.75   3028.04 o 
   0   0   9    24901.83    24842.09   1286.04 o 
   2   0   9    46702.23    43379.65   2019.01 o 
   4   0   9    42676.13    41480.89   1488.62 o 
   6   0   9     9245.76     8492.97    809.13 o 
   8   0   9      997.83     1396.46    574.00 o 
  10   0   9      116.05      -19.99    590.19 o 
  12   0   9      370.26      117.09    744.40 o 
 -15   1   9     7862.91     7722.79    578.15 o 
 -13   1   9     2038.49     1824.83    416.92 o 
 -11   1   9     1135.86      981.77    439.78 o 
  -9   1   9       15.05      408.18    337.21 o 
  -7   1   9    20837.58    19888.14   1017.60 o 
  -5   1   9    26463.76    25125.21    958.82 o 
  -3   1   9    31554.40    30165.08   1977.60 o 
  -1   1   9    37142.72    38048.38   1287.29 o 
   1   1   9    53440.91    52592.78   1698.58 o 
   3   1   9    49166.77    46878.96   1790.44 o 
   5   1   9    26313.89    26925.65   1057.26 o 
   7   1   9    10107.38    10616.33    681.95 o 
   9   1   9     2409.94     1909.45    539.73 o 
  11   1   9      669.43     -198.28    660.63 o 
  13   1   9      817.04     -563.77    593.25 o 
 -16   2   9     5229.82     4698.73    533.16 o 
 -14   2   9     1213.21      634.01    404.40 o 
 -12   2   9     8295.92     8573.82    855.77 o 
 -10   2   9        1.83     -333.83    333.83 o 
  -8   2   9    32098.27    30338.05   1641.10 o 
  -6   2   9    10094.75    10708.47    581.24 o 
  -4   2   9     6387.41     6838.46    667.29 o 
  -2   2   9    16235.58    15878.12    696.09 o 
   0   2   9    40065.54    40966.96   1369.09 o 
   2   2   9    63594.36    63279.79   1716.47 o 
   4   2   9    33486.16    34554.23   1011.32 o 
   6   2   9    20347.58    19262.69    946.50 o 
   8   2   9     8822.53     8378.49    592.30 o 
  10   2   9     3567.69     3097.69    486.49 o 
  12   2   9       16.71     -405.92    501.10 o 
  14   2   9      109.74     -245.59    938.59 o 
 -17   3   9     5468.23     5892.35    850.06 o 
 -15   3   9     4106.18     4179.41    500.76 o 
 -13   3   9      330.63      597.48    381.29 o 
 -11   3   9    10289.78    10365.36    592.63 o 
  -9   3   9       28.05     -295.23    340.92 o 
  -7   3   9    12221.56    13974.35    706.08 o 
  -5   3   9     8566.48     8828.89    709.65 o 
  -3   3   9    10937.11    10820.32    574.15 o 
  -1   3   9    19000.27    18502.55    762.45 o 
   1   3   9    23904.29    23072.13    742.02 o 
   3   3   9    23778.40    25137.39   1359.62 o 
   5   3   9    13227.73    14217.85    590.00 o 
   7   3   9     5372.33     4806.25    475.52 o 
   9   3   9     4636.15     4988.96    860.05 o 
  11   3   9      108.09      -97.57    468.04 o 
  13   3   9       85.42     -881.47    881.47 o 
 -16   4   9     5524.72     5478.26    810.08 o 
 -14   4   9      184.74       75.79    380.91 o 
 -12   4   9      904.16      101.08    376.89 o 
 -10   4   9     4382.67     3620.36    422.01 o 
  -8   4   9     1906.99     2127.99    387.98 o 
  -6   4   9     6636.33     6893.73    465.41 o 
  -4   4   9     4852.44     4735.24    380.57 o 
  -2   4   9     2598.88     2916.84    331.84 o 
   0   4   9    32348.43    33573.05    987.33 o 
   2   4   9    16006.81    16926.28    607.67 o 
   4   4   9    21473.70    21697.28   1674.42 o 
   6   4   9     7003.24     7489.82    398.71 o 
   8   4   9     8510.67     8422.12    598.78 o 
  10   4   9     4186.73     4469.94    851.96 o 
  12   4   9       78.43     -228.51    497.79 o 
  14   4   9        8.49     -956.67    956.67 o 
 -17   5   9     2606.47     2945.22    790.09 o 
 -15   5   9     1639.17     1361.18    444.12 o 
 -13   5   9     1191.98     1225.27    400.74 o 
 -11   5   9      486.22      786.50    402.18 o 
  -9   5   9     2432.79     2021.20    376.12 o 
  -7   5   9    14112.43    13379.54    704.20 o 
  -5   5   9     6775.82     6874.86    449.54 o 
  -3   5   9     1675.85     1226.16    307.48 o 
  -1   5   9    25077.39    24218.72    772.77 o 
   1   5   9    33647.18    34583.27   1187.19 o 
   3   5   9    36611.36    35920.23   1074.45 o 
   5   5   9    35406.77    34731.59   1299.04 o 
   7   5   9    16638.99    17708.84   1504.50 o 
   9   5   9    11134.10    10721.39    698.79 o 
  11   5   9     2507.60     2533.02   1036.16 o 
  13   5   9        9.05     -666.34    894.80 o 
 -18   6   9     4156.30     5146.04    857.67 o 
 -16   6   9     7208.32     7336.40    877.66 o 
 -14   6   9     1211.56      755.31    405.05 o 
 -12   6   9     1806.05     1523.55    403.41 o 
 -10   6   9     1120.77      808.61    366.05 o 
  -8   6   9     4941.09     5590.13    462.37 o 
  -6   6   9    12413.26    12868.65    669.69 o 
  -4   6   9    15042.05    15372.27    586.72 o 
  -2   6   9     8715.70     8988.33    534.53 o 
   0   6   9    12692.85    12534.72    517.84 o 
   2   6   9    10321.43    10459.67    484.09 o 
   4   6   9    16891.64    16799.39   1613.49 o 
   6   6   9     9738.39    10168.25    579.60 o 
   8   6   9     6221.17     6051.10    574.00 o 
  10   6   9      998.06      942.60    469.19 o 
  12   6   9      610.34     -477.86    841.49 o 
  14   6   9      367.66    -1023.31   1023.31 o 
 -17   7   9     6835.29     7502.98    885.28 o 
 -15   7   9     5421.94     5018.49    775.81 o 
 -13   7   9      658.28      789.85    393.16 o 
 -11   7   9     1752.48     1436.11    393.15 o 
  -9   7   9     3758.89     3714.93    416.54 o 
  -7   7   9    10382.48    10808.00    485.75 o 
  -5   7   9     9892.03     9168.01    475.47 o 
  -3   7   9     5075.32     4679.55    314.73 o 
  -1   7   9    29125.13    29236.64    897.59 o 
   1   7   9    21164.97    20501.99   1400.36 o 
   3   7   9    46456.55    44349.21   1260.53 o 
   5   7   9    11663.57    11562.50    650.77 o 
   7   7   9     6193.38     6285.49    446.27 o 
   9   7   9     3453.77     2635.38    484.65 o 
  11   7   9      176.06     -662.14    737.73 o 
  13   7   9      337.96     -835.78    959.53 o 
 -16   8   9     8848.66     8782.35    933.83 o 
 -14   8   9      515.25      185.77    405.90 o 
 -12   8   9      739.94      552.13    390.58 o 
 -10   8   9      495.01      529.40    498.80 o 
  -8   8   9     4777.06     3839.93    418.63 o 
  -6   8   9    22756.85    23509.07    779.54 o 
  -4   8   9     9787.52     9318.29    436.82 o 
  -2   8   9    23198.93    23571.69    772.17 o 
   0   8   9    38934.32    36840.52   1440.34 o 
   2   8   9    57521.79    56649.33   1559.87 o 
   4   8   9    36059.09    37181.71   1380.14 o 
   6   8   9    15032.96    16129.71    792.02 o 
   8   8   9     7804.66     7598.54    808.65 o 
  10   8   9     2840.78     2997.02    516.86 o 
  12   8   9       55.03     -421.70    928.12 o 
  14   8   9       47.22     -989.04    989.04 o 
 -17   9   9    12582.61    13335.36   1139.44 o 
 -15   9   9     5512.08     4291.23    777.71 o 
 -13   9   9     1883.84     2183.30    432.84 o 
 -11   9   9     7756.03     7173.94    530.67 o 
  -9   9   9     1505.64      944.28    365.26 o 
  -7   9   9     6475.58     5876.45    458.26 o 
  -5   9   9    16722.53    15874.29    622.15 o 
  -3   9   9    33823.20    33669.57   1011.14 o 
  -1   9   9    36810.12    37330.39   1105.38 o 
   1   9   9    70698.34    69650.31   1890.43 o 
   3   9   9    38353.27    38246.58   2180.36 o 
   5   9   9    27023.54    26295.25   1080.95 o 
   7   9   9     6133.09     6118.31    952.39 o 
   9   9   9      964.66      501.85    425.86 o 
  11   9   9      445.42     -844.35    844.35 o 
  13   9   9     2202.79     2754.84   1112.79 o 
 -16  10   9    12397.48    12777.54   1101.36 o 
 -14  10   9     7951.41     7952.56    640.64 o 
 -12  10   9     5416.21     5002.15    499.24 o 
 -10  10   9     4848.69     5407.25    476.24 o 
  -8  10   9     1490.31     1061.63    362.05 o 
  -6  10   9    16963.90    15177.17   1044.62 o 
  -4  10   9     5205.32     5351.85    345.94 o 
  -2  10   9    26782.48    28091.94    888.04 o 
   0  10   9    19753.05    20633.28    838.26 o 
   2  10   9    32203.07    30733.98    939.98 o 
   4  10   9    22925.39    22734.36    971.64 o 
   6  10   9     8914.16     9604.34    760.10 o 
   8  10   9     2835.33     3502.09    819.60 o 
  10  10   9      906.41      423.10    450.20 o 
  12  10   9      537.67     -323.65    940.49 o 
  14  10   9      493.82    -1064.24   1064.24 o 
 -17  11   9     7993.49     7989.41    965.24 o 
 -15  11   9     6193.70     5399.25    820.55 o 
 -13  11   9      185.52      203.81    400.22 o 
 -11  11   9      171.87      -73.90    385.42 o 
  -9  11   9     1319.88      482.09    350.73 o 
  -7  11   9    17174.22    16488.79    776.00 o 
  -5  11   9    16635.91    16519.49    638.64 o 
  -3  11   9    19968.62    20316.78    859.79 o 
  -1  11   9    35817.71    32993.02   1169.03 o 
   1  11   9    35368.47    32916.12    996.21 o 
   3  11   9    36732.79    35915.00   1361.08 o 
   5  11   9    18792.44    18405.45   1537.82 o 
   7  11   9     5926.48     5401.76    693.94 o 
   9  11   9     3897.79     4134.23    971.90 o 
  11  11   9      493.23     1682.03    979.52 o 
  13  11   9        9.96     -989.99    989.99 o 
 -14  12   9     1066.49       85.67    661.58 o 
 -12  12   9      916.59      867.16    412.72 o 
 -10  12   9     1776.05     1781.42    404.91 o 
  -8  12   9      943.12     1766.07    377.15 o 
  -6  12   9    12423.39    13484.39   1498.79 o 
  -4  12   9     9579.01     9215.82    438.07 o 
  -2  12   9    17093.68    15934.47    700.84 o 
   0  12   9    25213.12    25061.96   1023.57 o 
   2  12   9    29251.27    29770.78   1183.31 o 
   4  12   9    32246.36    31418.65   1238.47 o 
   6  12   9    16533.29    16747.90    846.56 o 
   8  12   9     5717.75     6148.30    808.17 o 
  10  12   9     1999.59     -836.73    836.73 o 
  12  12   9      128.11     -959.53    959.53 o 
 -15  13   9     2532.67     1463.09    688.23 o 
 -13  13   9      560.74     -106.08    403.59 o 
 -11  13   9     2839.76     2954.14    437.74 o 
  -9  13   9      821.86      616.57    476.43 o 
  -7  13   9     8409.43     8551.73    619.70 o 
  -5  13   9     1498.53     1434.57    366.48 o 
  -3  13   9     3407.23     3531.85    324.29 o 
  -1  13   9     7313.99     7086.15    406.98 o 
   1  13   9    21827.08    20859.24    730.04 o 
   3  13   9    16430.66    17822.44    853.58 o 
   5  13   9     9363.63     8624.35    568.62 o 
   7  13   9     5553.13     4933.41    764.86 o 
   9  13   9     2747.92     3532.55    914.79 o 
  11  13   9       46.79     -911.93    911.93 o 
  13  13   9       28.54    -1024.26   1024.26 o 
 -16  14   9     2153.38     2392.16    767.24 o 
 -14  14   9      218.71     1591.60    666.34 o 
 -12  14   9      608.05      327.62    404.16 o 
 -10  14   9      976.59     1019.63    393.07 o 
  -8  14   9    10446.00     8707.02    746.78 o 
  -6  14   9     3586.75     3566.54    423.56 o 
  -4  14   9     1582.41     1792.87    364.95 o 
  -2  14   9     1263.78     1159.70    287.92 o 
   0  14   9    14870.72    15085.02    607.95 o 
   2  14   9    15776.45    15256.91    786.09 o 
   4  14   9    13220.03    13324.82    714.17 o 
   6  14   9     6473.35     6011.10    736.78 o 
   8  14   9    10952.52    11237.69    850.06 o 
  10  14   9     2800.46     1425.97    939.54 o 
  12  14   9       66.57    -1007.12   1007.12 o 
 -15  15   9     1485.34     2217.01    741.54 o 
 -13  15   9      957.71     1182.28    644.45 o 
 -11  15   9      182.58     -193.89    382.89 o 
  -9  15   9       68.47      422.10    400.76 o 
  -7  15   9    11849.90    11649.54    654.57 o 
  -5  15   9    14347.76    15147.79    749.47 o 
  -3  15   9     7918.42     7832.92    418.44 o 
  -1  15   9    21002.43    21123.51    748.23 o 
   1  15   9    16602.77    17110.03   1364.57 o 
   3  15   9    17942.75    17686.20    859.98 o 
   5  15   9    14693.64    13714.93    799.13 o 
   7  15   9     8846.04     8537.83    642.07 o 
   9  15   9     8274.86     8201.69   1112.79 o 
  11  15   9     1527.29      328.41   1001.41 o 
 -14  16   9      139.72     1002.36    697.75 o 
 -12  16   9      884.68     1200.33    652.06 o 
 -10  16   9      816.31      481.50    396.47 o 
  -8  16   9      889.43      931.67    383.85 o 
  -6  16   9     3845.42     4604.56    733.45 o 
  -4  16   9     4797.36     4589.56    437.26 o 
  -2  16   9     5874.05     5621.38    375.39 o 
   0  16   9    21877.10    21391.94    750.56 o 
   2  16   9    14335.89    13390.37    719.40 o 
   4  16   9    11251.65    10397.88    654.63 o 
   6  16   9     8749.45     8507.86    600.88 o 
   8  16   9     1646.36     2071.36    870.05 o 
  10  16   9     3530.64     2834.80   1017.60 o 
  12  16   9       46.39     -995.70    995.70 o 
 -15  17   9     3650.97     2344.56    743.44 o 
 -13  17   9     1280.98      920.50    706.32 o 
 -11  17   9      846.49      585.72    438.83 o 
  -9  17   9       62.52     -343.12    388.34 o 
  -7  17   9     6664.68     6435.33    511.89 o 
  -5  17   9     4277.24     4843.21    843.87 o 
  -3  17   9     2846.78     3038.62    328.21 o 
  -1  17   9    17981.75    18332.38    698.89 o 
   1  17   9    16298.18    16470.73    846.35 o 
   3  17   9    33032.18    32215.39   1299.83 o 
   5  17   9    13754.23    12915.76   1216.07 o 
   7  17   9     6504.10     5673.40    989.04 o 
   9  17   9     1597.29       79.96    905.27 o 
  11  17   9       42.08     -995.70    995.70 o 
 -14  18   9     1557.15     1492.60    762.48 o 
 -12  18   9     1016.56      760.58    651.11 o 
 -10  18   9     1016.11      931.53    410.36 o 
  -8  18   9      616.70      990.74    505.94 o 
  -6  18   9    22581.67    24764.66   1031.14 o 
  -4  18   9    11521.37    11185.61    923.83 o 
  -2  18   9    35868.51    34470.05   1069.45 o 
   0  18   9    17143.83    16870.03    672.20 o 
   2  18   9    33643.18    30925.03   1259.48 o 
   4  18   9    26099.62    22683.59   1042.90 o 
   6  18   9     5307.71     3108.00    895.75 o 
   8  18   9     5395.80     4485.42    989.04 o 
  10  18   9      115.75     -627.31    988.09 o 
 -13  19   9     2550.00     3473.53    777.71 o 
 -11  19   9     2868.69     3106.68    496.41 o 
  -9  19   9       93.00      560.82    397.90 o 
  -7  19   9     6587.40     6831.21    970.95 o 
  -5  19   9    18934.88    18837.40    859.88 o 
  -3  19   9    17059.86    16613.46    793.24 o 
  -1  19   9    21050.57    21774.00   1237.18 o 
   1  19   9    28934.15    26771.42   1155.24 o 
   3  19   9    24216.52    23082.20   1061.96 o 
   5  19   9    11929.35    10274.00   1147.06 o 
   7  19   9     4391.24     3179.39    963.34 o 
   9  19   9     1783.14     1035.68    996.65 o 
 -12  20   9      442.00     1049.96    683.47 o 
 -10  20   9     1177.83      808.17    660.63 o 
  -8  20   9      627.03      511.97    415.14 o 
  -6  20   9     3432.86     3626.45    732.97 o 
  -4  20   9     3456.75     2801.27    421.25 o 
  -2  20   9     5927.84     5458.44    715.77 o 
   0  20   9    20771.99    19974.23    979.09 o 
   2  20   9    21097.68    20176.83    992.35 o 
   4  20   9    13343.39    11744.27    714.26 o 
   6  20   9     6467.89     5354.51   1031.87 o 
   8  20   9     1539.24     -281.77    958.58 o 
  10  20   9     1742.90     -451.21   1052.82 o 
 -13  21   9      214.98     -651.11    651.11 o 
 -11  21   9     1316.18     1712.49    680.62 o 
  -9  21   9       40.19       12.90    405.37 o 
  -7  21   9     4280.09     4847.63   1127.54 o 
  -5  21   9     6877.50     7701.12    559.46 o 
  -3  21   9    12926.34    12048.92    677.05 o 
  -1  21   9    15038.50    15574.39    827.72 o 
   1  21   9    23528.75    21779.17   1048.50 o 
   3  21   9    13464.33    12178.72    765.93 o 
   5  21   9    15926.10    12912.71   1311.74 o 
   7  21   9     4251.02     2696.77   1023.31 o 
   9  21   9     3086.42     3861.91   1175.61 o 
 -12  22   9      203.55      810.08    676.81 o 
 -10  22   9     1473.91     1682.59    841.97 o 
  -8  22   9     5571.70     5198.90    527.19 o 
  -6  22   9     5102.60     4180.12    606.37 o 
  -4  22   9     2797.78     3904.72    814.36 o 
  -2  22   9     9723.26     9854.61    601.70 o 
   0  22   9    15188.89    14305.11   1102.32 o 
   2  22   9    11254.81    11812.22    739.05 o 
   4  22   9    11751.26    10516.74   1267.00 o 
   6  22   9     4597.27     5146.04   1137.54 o 
   8  22   9     4949.94     3710.56   1168.00 o 
 -11  23   9     1488.52     2702.48    742.49 o 
  -9  23   9      661.13      549.32    447.36 o 
  -7  23   9     8219.11     9455.10    854.34 o 
  -5  23   9      452.03      446.57    390.61 o 
  -3  23   9      927.93     1275.14    394.86 o 
  -1  23   9     3833.25     4074.19    660.63 o 
   1  23   9     8072.98     7268.54   1123.73 o 
   3  23   9     7333.52     6285.89    616.70 o 
   5  23   9     4443.03     3597.28   1111.84 o 
   7  23   9     3953.49     2359.79   1139.44 o 
 -10  24   9      266.76     -405.52    708.22 o 
  -8  24   9      410.21      235.68    454.44 o 
  -6  24   9     4228.90     4375.35    517.19 o 
  -4  24   9     1874.86     2715.01    454.79 o 
  -2  24   9     1777.38     1851.28    495.47 o 
   0  24   9     5146.82     5260.97    566.68 o 
   2  24   9     9132.02     8643.18    674.10 o 
   4  24   9     8368.16     7623.88   1223.21 o 
   6  24   9     7672.63     7207.89   1271.76 o 
  -9  25   9     1326.87      835.12    758.68 o 
  -7  25   9     3723.95     4068.20    545.06 o 
  -5  25   9     7609.30     8924.93    871.00 o 
  -3  25   9     5223.31     4917.84    516.19 o 
  -1  25   9    11875.68    12058.84    997.61 o 
   1  25   9    11108.47    11880.81    773.66 o 
   3  25   9    16101.24    15056.57    902.74 o 
   5  25   9     4453.05     3721.03   1164.19 o 
   7  25   9     5066.77     2887.15   1220.35 o 
  -8  26   9      873.76     1272.91    486.74 o 
  -6  26   9     2984.75     2729.96    502.90 o 
  -4  26   9     2626.54     2401.16    469.29 o 
  -2  26   9     4147.71     4602.50    694.90 o 
   0  26   9     8699.04     8194.07    835.78 o 
   2  26   9    10385.80    10114.72   1402.64 o 
   4  26   9     5333.31     3470.68   1199.41 o 
   6  26   9     4064.55     1590.65   1145.15 o 
  -7  27   9     2801.10     2751.38    527.15 o 
  -5  27   9     2885.89     2866.22    497.97 o 
  -3  27   9     5057.61     6141.66    568.73 o 
  -1  27   9    11947.91    11179.27    974.76 o 
   1  27   9    10513.34     9095.53    895.75 o 
   3  27   9    10492.33     9502.00   1354.57 o 
   5  27   9     8435.23     6656.73   1351.72 o 
  -6  28   9     7943.14     8149.93    693.95 o 
  -4  28   9     6853.05     6723.48    660.15 o 
  -2  28   9    14532.86    14249.19   1108.98 o 
   0  28   9    13210.37    12068.36   1008.08 o 
   2  28   9    13040.05    11941.83    807.94 o 
   4  28   9    12317.95    11283.98   1465.95 o 
  -5  29   9     4827.12     3446.16    590.19 o 
  -3  29   9     4469.47     4703.40    771.05 o 
  -1  29   9    12115.62    12869.87   1077.57 o 
 -16   0  10     7375.64     6546.31    839.59 o 
 -14   0  10    17786.94    15312.48   1187.99 o 
 -12   0  10    24028.74    23883.51   1431.68 o 
 -10   0  10    36796.11    32983.80   1734.39 o 
  -8   0  10     6475.66     6720.51    688.23 o 
  -6   0  10    15425.44    17644.67   1140.39 o 
  -4   0  10   139567.48   138991.75   6056.07 o 
  -2   0  10     5977.27     5738.13    594.95 o 
   0   0  10    15160.69    15771.30    989.99 o 
   2   0  10    18178.36    16119.70   1007.12 o 
   4   0  10     6395.77     6905.25    459.76 o 
   6   0  10    10311.84    10891.79    934.78 o 
   8   0  10    17581.80    17290.56   1352.67 o 
  10   0  10     7705.95     8606.25    957.63 o 
  12   0  10     3811.31     3286.01    876.71 o 
 -17   1  10     6770.78     7507.74    895.75 o 
 -15   1  10     9705.02    10172.70    664.68 o 
 -13   1  10    14046.40    14087.37    781.76 o 
 -11   1  10    22269.99    19984.65    894.75 o 
  -9   1  10    27593.93    26387.13   1038.60 o 
  -7   1  10     5691.13     6065.70    469.81 o 
  -5   1  10     6130.62     7276.35    481.94 o 
  -3   1  10     1832.53     2245.56    340.82 o 
  -1   1  10     8050.18     8853.96    483.93 o 
   1   1  10    23302.51    23536.08    904.31 o 
   3   1  10     9372.69     9773.20    470.75 o 
   5   1  10    11973.12    12321.29    990.47 o 
   7   1  10    25193.89    25525.43   1178.59 o 
   9   1  10    14756.25    15179.19    893.41 o 
  11   1  10    12643.80    13762.02    890.40 o 
  13   1  10     3266.87     2317.07    690.46 o 
 -16   2  10     6976.38     6616.92    664.91 o 
 -14   2  10     9181.84     8983.42    615.11 o 
 -12   2  10     6478.43     6157.60    692.04 o 
 -10   2  10    16609.26    14775.87    761.26 o 
  -8   2  10    48688.01    44875.27   1928.10 o 
  -6   2  10      704.36     1039.49    352.70 o 
  -4   2  10     4829.43     5106.85    423.19 o 
  -2   2  10     4623.02     5044.42    397.06 o 
   0   2  10     6940.29     7900.12    460.00 o 
   2   2  10     7235.13     7843.88    390.40 o 
   4   2  10     6812.54     7045.36    389.60 o 
   6   2  10    15303.16    15373.31    878.14 o 
   8   2  10    19926.22    19250.47    994.82 o 
  10   2  10    15270.36    16307.76    956.24 o 
  12   2  10     6530.19     5256.16    684.57 o 
  14   2  10     4869.28     3291.72   1090.89 o 
 -17   3  10     5769.61     7245.01    891.94 o 
 -15   3  10    14685.61    14957.54    833.12 o 
 -13   3  10     5400.03     4782.91    510.19 o 
 -11   3  10    10632.16    11003.46    627.57 o 
  -9   3  10    24874.18    24953.88   1009.83 o 
  -7   3  10    24220.89    24171.58    971.96 o 
  -5   3  10     1365.13     1123.94    346.92 o 
  -3   3  10     8940.36     8674.44    801.04 o 
  -1   3  10      101.81      -31.22    287.03 o 
   1   3  10    18127.01    17534.25    861.13 o 
   3   3  10     4125.66     4381.20    315.76 o 
   5   3  10     2552.84     2628.56    297.31 o 
   7   3  10     7194.76     6583.66    549.24 o 
   9   3  10    12328.78    12892.33    804.18 o 
  11   3  10     4580.35     4437.37    727.74 o 
  13   3  10     4368.78     1881.93   1006.17 o 
 -16   4  10    13343.39    13059.51    820.55 o 
 -14   4  10     6659.12     5952.64    883.85 o 
 -12   4  10     2950.94     2376.52    428.40 o 
 -10   4  10    11932.14    10417.12    603.32 o 
  -8   4  10     1707.32     1493.77    375.81 o 
  -6   4  10     8279.22     8663.45    586.38 o 
  -4   4  10     5353.53     4830.85    413.67 o 
  -2   4  10     6608.47     7212.50    454.32 o 
   0   4  10     6248.54     6776.25    489.45 o 
   2   4  10     2118.89     2518.61    281.93 o 
   4   4  10     2305.26     2368.43    374.58 o 
   6   4  10     3880.61     4866.02    480.51 o 
   8   4  10     9576.83     9416.00    648.11 o 
  10   4  10     9400.11     9428.92    943.35 o 
  12   4  10     7194.05     6078.27    695.96 o 
  14   4  10     4060.75     2253.18   1108.98 o 
 -17   5  10     2378.82     2249.37    766.29 o 
 -15   5  10     7796.06     6279.74    596.85 o 
 -13   5  10     3367.02     3152.41    462.85 o 
 -11   5  10     3831.06     3363.99    446.58 o 
  -9   5  10    11197.20    10307.54   1617.30 o 
  -7   5  10      382.85      161.95    346.96 o 
  -5   5  10      235.16      441.52    330.15 o 
  -3   5  10     4226.00     4250.71    327.26 o 
  -1   5  10     5293.58     5929.11    355.19 o 
   1   5  10     2873.89     3155.40    311.69 o 
   3   5  10     3689.31     3605.68    296.67 o 
   5   5  10     7890.46     7903.17    502.61 o 
   7   5  10     7899.08     7912.80    592.28 o 
   9   5  10    18660.58    19902.22   1061.81 o 
  11   5  10    11837.74    11171.22    799.51 o 
  13   5  10     7626.79     6898.52   1157.53 o 
 -16   6  10     4775.07     6217.90    908.13 o 
 -14   6  10    10564.86    11268.73    674.36 o 
 -12   6  10     7361.56     6688.85    536.85 o 
 -10   6  10    22473.05    21946.88   2065.18 o 
  -8   6  10     9273.15     9141.41    548.23 o 
  -6   6  10     2959.00     3138.48    391.66 o 
  -4   6  10     3972.20     3679.31    308.40 o 
  -2   6  10      774.08      832.52    258.63 o 
   0   6  10     7638.97     7804.50    393.77 o 
   2   6  10     4315.73     3943.87    310.16 o 
   4   6  10      421.52      665.24    312.82 o 
   6   6  10     5598.04     5535.42    454.78 o 
   8   6  10     8303.62     8204.12    615.02 o 
  10   6  10    11253.01    10961.61    764.05 o 
  12   6  10     7738.34     9108.86   1229.87 o 
  14   6  10     1280.62    -1035.68   1035.68 o 
 -17   7  10     5703.49     5965.64    910.03 o 
 -15   7  10    11228.19    11778.61    725.13 o 
 -13   7  10     9124.22     8702.76    595.47 o 
 -11   7  10    11549.02    11916.02    791.52 o 
  -9   7  10    32185.92    30051.75   1631.58 o 
  -7   7  10     4299.48     4315.24    421.41 o 
  -5   7  10    13593.10    14272.77    582.58 o 
  -3   7  10     3974.84     4075.50    322.95 o 
  -1   7  10     1402.61      974.96    266.50 o 
   1   7  10     8408.73     9036.85    420.08 o 
   3   7  10     4129.16     3986.00    398.65 o 
   5   7  10     2624.90     2717.06    371.11 o 
   7   7  10    14497.48    15485.97    872.04 o 
   9   7  10     8855.95     9461.43    705.21 o 
  11   7  10     6067.73     5572.33    652.53 o 
  13   7  10     3430.24     1084.23   1087.09 o 
 -16   8  10     9150.81     9692.38   1019.50 o 
 -14   8  10     7976.01     8438.64    612.97 o 
 -12   8  10     6370.96     5959.19    522.57 o 
 -10   8  10    13537.62    13279.76    735.64 o 
  -8   8  10    19412.23    18694.84    844.10 o 
  -6   8  10     1662.40     1948.19    278.64 o 
  -4   8  10     3996.33     4334.04    332.72 o 
  -2   8  10       33.04       59.69    255.14 o 
   0   8  10    10617.93    10730.17    491.49 o 
   2   8  10    18741.33    18399.51    662.72 o 
   4   8  10     5720.74     5607.52    751.54 o 
   6   8  10    19710.23    19249.67    888.95 o 
   8   8  10    17944.78    17556.28    977.33 o 
  10   8  10    13875.19    15492.63    939.49 o 
  12   8  10     4591.48     4837.62   1084.23 o 
 -17   9  10     6161.19     6767.15    957.63 o 
 -15   9  10    10057.77    10700.46   1009.03 o 
 -13   9  10    15065.03    16058.55    845.37 o 
 -11   9  10    14794.65    13779.36    735.64 o 
  -9   9  10    25667.74    25322.30   1029.88 o 
  -7   9  10    17930.29    17490.90    800.85 o 
  -5   9  10      242.64      801.42    264.95 o 
  -3   9  10     6330.23     6695.05    385.01 o 
  -1   9  10      464.15      953.53    267.97 o 
   1   9  10    34853.45    32848.91   1004.23 o 
   3   9  10     7721.56     7820.44    516.61 o 
   5   9  10    18315.15    18886.76    868.67 o 
   7   9  10    17762.69    16848.87   1424.06 o 
   9   9  10    17590.21    17451.76   1127.07 o 
  11   9  10     8031.91     6964.20   1140.39 o 
  13   9  10     1581.58     -537.83   1069.95 o 
 -16  10  10     7484.93     7874.23    950.01 o 
 -14  10  10    12897.65    11738.99   1281.75 o 
 -12  10  10    18161.79    17068.60    859.56 o 
 -10  10  10    34223.94    33015.64   1253.24 o 
  -8  10  10    39693.62    38632.38   1389.75 o 
  -6  10  10     5761.58     5837.38    460.66 o 
  -4  10  10    13884.88    15165.96    628.21 o 
  -2  10  10       24.48      223.26    253.78 o 
   0  10  10     7888.67     9084.20    436.22 o 
   2  10  10     8912.73     9235.09    551.81 o 
   4  10  10     4925.97     5601.69    458.95 o 
   6  10  10     7784.63     7889.73   1264.14 o 
   8  10  10    11553.93    12649.30    802.32 o 
  10  10  10     8358.62     8704.26    698.89 o 
  12  10  10     3690.29     2508.29   1070.90 o 
 -15  11  10     9403.52     9184.06    954.77 o 
 -13  11  10     7856.29     8372.54    615.06 o 
 -11  11  10    21470.34    21469.55   1861.47 o 
  -9  11  10    12414.46    12478.73    689.33 o 
  -7  11  10     1055.41     1155.51    369.82 o 
  -5  11  10     9069.25     8735.19    518.39 o 
  -3  11  10     1033.20     1264.17    271.60 o 
  -1  11  10     7408.24     7162.20    420.02 o 
   1  11  10     9929.43    10840.12    497.51 o 
   3  11  10     8131.95     8623.01    633.97 o 
   5  11  10     7568.06     7287.94    528.80 o 
   7  11  10    20074.73    20502.48    979.85 o 
   9  11  10    10858.46    10925.78    742.41 o 
  11  11  10    10325.60     8933.71   1268.90 o 
  13  11  10     3988.86     1440.25   1114.69 o 
 -16  12  10     3586.72     2714.86    798.66 o 
 -14  12  10     7098.03     6551.81    730.12 o 
 -12  12  10     4404.87     3914.16    731.55 o 
 -10  12  10    11299.59    10124.66    624.66 o 
  -8  12  10     6227.95     6463.23    498.64 o 
  -6  12  10     1792.87     1442.09    370.29 o 
  -4  12  10    13207.70    12839.81    566.13 o 
  -2  12  10       37.40      284.82    262.41 o 
   0  12  10    14461.23    13439.90    567.08 o 
   2  12  10     6459.46     6342.85    488.91 o 
   4  12  10     7146.33     6792.75    511.11 o 
   6  12  10     4859.21     5231.64    499.28 o 
   8  12  10    17115.40    16934.54   1510.69 o 
  10  12  10     8687.60     6984.19   1142.30 o 
  12  12  10     6808.49     5739.09   1216.55 o 
 -15  13  10    11418.65    13444.83   1136.58 o 
 -13  13  10     4554.75     3840.01    504.59 o 
 -11  13  10     6488.98     7860.91    832.45 o 
  -9  13  10    17933.98    17672.12    844.98 o 
  -7  13  10    10069.62     9341.75   1049.96 o 
  -5  13  10      233.58     -208.95    328.67 o 
  -3  13  10     7790.94     8330.21    433.85 o 
  -1  13  10       78.55      137.99    258.95 o 
   1  13  10     2770.26     2661.50    393.39 o 
   3  13  10     1812.58     1348.78    371.23 o 
   5  13  10     2452.68     2381.10    414.25 o 
   7  13  10     8075.83     7789.87    767.72 o 
   9  13  10     9148.01     9186.81   1332.20 o 
  11  13  10     4402.74     4154.15   1098.51 o 
 -14  14  10     4472.52     2637.75    793.90 o 
 -12  14  10     1721.65     1142.13    430.14 o 
 -10  14  10    10548.47    10887.94    652.83 o 
  -8  14  10     9617.58     9324.07    589.41 o 
  -6  14  10     1204.36      895.74    387.01 o 
  -4  14  10     1245.43     1074.45    327.86 o 
  -2  14  10     6433.69     6393.09    396.96 o 
   0  14  10     1683.05     1844.10    301.91 o 
   2  14  10      614.78      940.51    357.66 o 
   4  14  10      538.37      153.64    351.28 o 
   6  14  10     3139.71     3183.55    470.77 o 
   8  14  10     8342.45     8026.00    641.24 o 
  10  14  10     6386.48     5503.96   1103.27 o 
 -15  15  10     5813.86     6216.95    877.66 o 
 -13  15  10     2145.70     1826.31    487.63 o 
 -11  15  10     3809.23     3600.13    769.15 o 
  -9  15  10     7505.12     7569.22    665.86 o 
  -7  15  10     1802.62     2278.56    425.59 o 
  -5  15  10      856.91     1012.33    371.88 o 
  -3  15  10     2365.33     2493.40    325.41 o 
  -1  15  10     4719.38     5166.79    374.86 o 
   1  15  10    10886.45    10065.54    604.70 o 
   3  15  10     4584.85     4341.70    462.80 o 
   5  15  10     3868.38     3681.43    473.78 o 
   7  15  10     4295.18     3563.79    506.41 o 
   9  15  10    12817.29    11811.34   1298.41 o 
  11  15  10     6200.65     3173.68   1137.54 o 
 -14  16  10     6542.98     7179.33    925.26 o 
 -12  16  10     7777.98     7897.50    890.04 o 
 -10  16  10     9726.78    10544.59   1837.67 o 
  -8  16  10     5229.44     5203.52    629.69 o 
  -6  16  10     2957.32     3813.83    450.33 o 
  -4  16  10     5288.52     3927.26    454.73 o 
  -2  16  10     2493.53     2639.77    346.00 o 
   0  16  10     3085.73     3500.17    435.29 o 
   2  16  10     2727.50     2883.58    788.66 o 
   4  16  10     1960.87     2370.31    423.75 o 
   6  16  10     7445.34     6886.74    579.50 o 
   8  16  10     3969.22     3852.01    550.57 o 
  10  16  10    11302.62    10518.64   1335.53 o 
 -13  17  10    10567.14    10317.79   1010.93 o 
 -11  17  10     7975.78     7252.42    868.62 o 
  -9  17  10    25069.50    24928.63   1059.40 o 
  -7  17  10     2883.47     3077.00    455.34 o 
  -5  17  10     6510.43     6975.70    769.62 o 
  -3  17  10     1795.59     1439.20    313.81 o 
  -1  17  10      469.52      362.98    294.50 o 
   1  17  10     4799.81     4037.58    472.52 o 
   3  17  10     3035.02     2861.09    451.50 o 
   5  17  10     4794.28     4682.98    539.26 o 
   7  17  10    10728.35    11389.36    730.44 o 
   9  17  10     7500.65     6651.97   1187.04 o 
 -12  18  10     5667.65     6183.31    574.46 o 
 -10  18  10    15842.46    15507.54    842.16 o 
  -8  18  10    10010.63    10458.66    649.40 o 
  -6  18  10     1251.56      864.10    473.58 o 
  -4  18  10     7050.15     7156.20    535.17 o 
  -2  18  10     1811.10     1474.14    324.42 o 
   0  18  10     5569.67     5068.77    500.40 o 
   2  18  10    19509.94    18474.18    929.69 o 
   4  18  10     1866.16     1233.62    516.89 o 
   6  18  10    16392.56    14669.54   1376.94 o 
   8  18  10    15193.68    14126.04   1023.31 o 
  10  18  10     6623.94     6098.91   1228.92 o 
 -13  19  10     8308.33     7455.39    953.82 o 
 -11  19  10    12319.52    12971.10   1069.00 o 
  -9  19  10    24508.14    24276.64   1057.93 o 
  -7  19  10     8145.58     8526.72    599.09 o 
  -5  19  10     3012.32     3081.33    739.16 o 
  -3  19  10     1131.11      868.61    379.09 o 
  -1  19  10     3375.61     3408.43    401.76 o 
   1  19  10    18689.83    18082.71    920.36 o 
   3  19  10     4702.74     4081.70    755.82 o 
   5  19  10     6629.02     5969.28    577.22 o 
   7  19  10    13121.04    11584.95    780.28 o 
   9  19  10     7711.42     9063.79   1377.42 o 
 -12  20  10    10599.98    11512.44   1056.62 o 
 -10  20  10    15068.00    15231.57    860.54 o 
  -8  20  10    14179.03    14444.56   1135.16 o 
  -6  20  10     1576.46     1537.63    424.97 o 
  -4  20  10     5629.61     5938.40   1136.11 o 
  -2  20  10     2399.73     2047.41    406.42 o 
   0  20  10     4042.47     4049.70   1020.45 o 
   2  20  10     1543.96     1194.70    451.68 o 
   4  20  10     5426.68     3379.04    511.34 o 
   6  20  10     5385.33     4498.49    763.91 o 
   8  20  10     9771.86     8139.92    722.45 o 
 -11  21  10    10016.81    10512.00    704.97 o 
  -9  21  10     3271.48     2643.72    494.14 o 
  -7  21  10     4454.70     3911.15    513.66 o 
  -5  21  10     1252.00     1616.05    574.48 o 
  -3  21  10     3207.57     2943.50    440.30 o 
  -1  21  10     1411.47     1201.04    487.86 o 
   1  21  10    10684.64     8938.83    652.93 o 
   3  21  10     3953.76     2830.37    498.34 o 
   5  21  10     5874.09     5237.72    585.10 o 
   7  21  10     6522.79     6291.72    646.77 o 
   9  21  10     9076.01     8887.06   1083.28 o 
 -10  22  10     7105.13     6147.56    605.10 o 
  -8  22  10     7118.33     7057.06    895.27 o 
  -6  22  10     1415.42     1343.04    458.84 o 
  -4  22  10      473.98     -328.20    385.52 o 
  -2  22  10      415.02      544.45    382.61 o 
   0  22  10     3909.38     4248.48    847.20 o 
   2  22  10     2634.31     2702.52    716.31 o 
   4  22  10     5480.25     4471.96    826.74 o 
   6  22  10     2253.99     1849.99    528.56 o 
   8  22  10     7014.27     5428.76    841.49 o 
  -9  23  10    10084.19    10413.06    703.56 o 
  -7  23  10     3422.43     4462.94    624.46 o 
  -5  23  10      330.74      775.81    431.31 o 
  -3  23  10     1026.52      553.86    404.95 o 
  -1  23  10       70.63     -340.79    525.46 o 
   1  23  10       97.78     -348.44    705.84 o 
   3  23  10      764.57     -310.19    437.28 o 
   5  23  10      860.91      525.29    482.24 o 
   7  23  10     4072.47     3535.95    702.99 o 
 -10  24  10     4662.65     4816.27    639.21 o 
  -8  24  10     2009.27     2168.18    501.74 o 
  -6  24  10      635.35     1093.88    451.22 o 
  -4  24  10     2504.73     3311.99    485.98 o 
  -2  24  10      587.17     -355.06    541.64 o 
   0  24  10     1818.83     1310.92    489.68 o 
   2  24  10      946.56      682.98    478.81 o 
   4  24  10      338.50     -479.18    479.18 o 
   6  24  10     2221.76     1815.50    790.56 o 
  -9  25  10     4701.94     4004.07    572.16 o 
  -7  25  10      219.75     -288.85    476.42 o 
  -5  25  10     3376.65     4027.36    523.44 o 
  -3  25  10     2595.10     2941.41    651.11 o 
  -1  25  10     2524.70     3169.87    671.10 o 
   1  25  10     4696.37     4963.91    615.60 o 
   3  25  10     3497.51     2127.95    567.54 o 
   5  25  10     2342.35      826.94    854.34 o 
  -8  26  10     7930.62     8903.15   1316.02 o 
  -6  26  10     1134.47      962.56    480.93 o 
  -4  26  10      833.98      675.44    439.11 o 
  -2  26  10      753.10     -546.40    546.40 o 
   0  26  10     1403.56      972.86    594.95 o 
   2  26  10     2473.72     2062.80   1141.34 o 
   4  26  10      584.16     -127.12    942.39 o 
  -7  27  10     4706.42     5985.03    613.76 o 
  -5  27  10      355.34     -195.47    435.33 o 
  -3  27  10      880.44      413.13    653.01 o 
  -1  27  10       55.01     -580.67    580.67 o 
   1  27  10     4283.23     2883.35    705.37 o 
   3  27  10     1759.64      788.18   1132.78 o 
  -4  28  10     1667.12     1011.88    650.16 o 
  -2  28  10      288.12     -175.15    613.98 o 
 -16   0  11       47.01      351.26    678.71 o 
 -14   0  11     2041.81     1903.83    686.33 o 
 -12   0  11     6619.50     6317.85    773.91 o 
 -10   0  11    25070.04    18818.38   1231.78 o 
  -8   0  11    40531.83    37466.36   1911.44 o 
  -6   0  11    32636.22    31619.71   1671.56 o 
  -4   0  11     7127.62     7291.66    682.52 o 
  -2   0  11    47790.03    45638.54   2184.64 o 
   0   0  11   114341.60   116312.41   5101.31 o 
   2   0  11      491.94      964.29    419.79 o 
   4   0  11      457.53      404.56    508.32 o 
   6   0  11      449.22      593.99    563.53 o 
   8   0  11     1992.24     1868.61    655.87 o 
  10   0  11     3651.97     3756.25    833.88 o 
  12   0  11      845.73      241.79    786.28 o 
 -17   1  11       54.34     -146.33    477.98 o 
 -15   1  11       39.24     -342.82    648.73 o 
 -13   1  11     2605.39     2139.85    673.00 o 
 -11   1  11     7876.01     7139.29    549.56 o 
  -9   1  11    23831.82    24805.44   1013.85 o 
  -7   1  11    27892.21    27115.85   2048.99 o 
  -5   1  11    31323.87    32605.40   1195.42 o 
  -3   1  11    18996.11    18447.84    806.04 o 
  -1   1  11    49582.43    47952.51   1611.40 o 
   1   1  11     2902.15     3336.65    368.60 o 
   3   1  11     3017.75     3102.29    266.14 o 
   5   1  11       25.80     -214.63    339.92 o 
   7   1  11     4816.66     5699.19    556.21 o 
   9   1  11     5528.92     5074.71    565.26 o 
  11   1  11     3511.33     2116.17    623.98 o 
  13   1  11     2061.89      797.70    683.32 o 
 -16   2  11      289.26      203.84    469.46 o 
 -14   2  11     1174.57     1508.40    647.78 o 
 -12   2  11     3388.30     3334.82    470.04 o 
 -10   2  11    13285.21    13929.98    737.22 o 
  -8   2  11    24824.01    25353.67   1023.78 o 
  -6   2  11    10770.73    11557.04    631.74 o 
  -4   2  11    40875.31    39232.87   1375.81 o 
  -2   2  11    11245.13    12452.10    668.10 o 
   0   2  11     3101.50     3465.42    430.74 o 
   2   2  11    11692.94    12891.98   1048.52 o 
   4   2  11    11460.03    12528.89    578.71 o 
   6   2  11      154.49      283.48    379.68 o 
   8   2  11     5748.83     5225.80    548.79 o 
  10   2  11     3141.88     2291.88    530.26 o 
  12   2  11     1482.97      282.37    575.57 o 
 -17   3  11      470.73      208.47    712.03 o 
 -15   3  11     1202.44      974.85    472.52 o 
 -13   3  11     4528.05     4426.80    526.93 o 
 -11   3  11    10301.32    10352.63    628.00 o 
  -9   3  11    14174.81    15166.71    770.36 o 
  -7   3  11    20992.96    19864.06    860.51 o 
  -5   3  11    11045.02    11716.12    607.80 o 
  -3   3  11    54120.11    54957.68   2946.65 o 
  -1   3  11    15807.99    15861.15    737.65 o 
   1   3  11     7943.08     8041.79    401.02 o 
   3   3  11    15171.70    14894.90    751.30 o 
   5   3  11      776.37      760.73    371.77 o 
   7   3  11     3287.18     2824.06    980.00 o 
   9   3  11     1300.95     1023.23    466.45 o 
  11   3  11      149.88     -497.58    497.58 o 
  13   3  11     1996.54      950.96   1030.92 o 
 -16   4  11      692.36      875.68    796.75 o 
 -14   4  11     1425.19      929.51    584.95 o 
 -12   4  11    11321.13    10551.80    645.62 o 
 -10   4  11     5211.31     5090.74    479.57 o 
  -8   4  11     9076.35     9087.11    567.48 o 
  -6   4  11    12459.82    11717.22    658.21 o 
  -4   4  11     4381.84     4276.62    412.45 o 
  -2   4  11    40543.05    41592.33   1399.07 o 
   0   4  11    17651.79    18225.50    669.93 o 
   2   4  11     7822.03     9281.32    433.88 o 
   4   4  11     5666.68     6493.17    512.13 o 
   6   4  11       68.63      132.30    365.63 o 
   8   4  11     2904.62     2797.29    490.00 o 
  10   4  11      138.53     -548.30    612.08 o 
  12   4  11     1013.79      345.67   1316.02 o 
 -17   5  11        6.58     -712.03    712.03 o 
 -15   5  11      161.02      624.29    456.92 o 
 -13   5  11     4535.33     4630.97    517.19 o 
 -11   5  11     6091.40     5561.20    518.24 o 
  -9   5  11     9243.97     8648.26    564.88 o 
  -7   5  11     8907.19     8609.05    540.15 o 
  -5   5  11     2438.37     2515.35    381.61 o 
  -3   5  11     7453.08     8097.74    424.33 o 
  -1   5  11     1562.35     1638.72    278.26 o 
   1   5  11    10588.52    11147.54    519.62 o 
   3   5  11     1000.35     1456.50    346.51 o 
   5   5  11     5352.14     4775.26    436.28 o 
   7   5  11     1015.92      898.89    415.15 o 
   9   5  11     2598.88     2333.52    525.73 o 
  11   5  11      496.61     -419.89    518.78 o 
  13   5  11     2792.18     -435.02   1018.55 o 
 -16   6  11       80.06     -274.99    500.71 o 
 -14   6  11      385.86      -55.06    433.65 o 
 -12   6  11     3508.96     3458.19    796.28 o 
 -10   6  11    10354.89    10312.92   1014.26 o 
  -8   6  11    19500.35    18864.78    852.34 o 
  -6   6  11    19807.36    18964.11    819.60 o 
  -4   6  11    15255.90    16161.66    626.53 o 
  -2   6  11    20530.43    22013.71    753.41 o 
   0   6  11    17914.72    18507.05    673.35 o 
   2   6  11     5726.78     6064.72    362.44 o 
   4   6  11     6321.06     6656.25    484.70 o 
   6   6  11       31.51      240.03    438.36 o 
   8   6  11     1632.73     1277.67    456.47 o 
  10   6  11      256.38      281.52    512.99 o 
  12   6  11     1723.85     -256.06    998.56 o 
 -15   7  11      881.45     1015.58    495.98 o 
 -13   7  11     5807.72     5662.39    547.52 o 
 -11   7  11    10134.81    10250.37    639.75 o 
  -9   7  11    20870.40    21704.30    943.63 o 
  -7   7  11    23295.36    23458.40   1390.27 o 
  -5   7  11    15555.25    16412.79    693.77 o 
  -3   7  11    20494.78    20459.58    720.02 o 
  -1   7  11    26176.54    25286.25    833.65 o 
   1   7  11     5712.06     6394.86    371.86 o 
   3   7  11     4996.42     5405.03    451.02 o 
   5   7  11     2958.09     3088.22    416.82 o 
   7   7  11     1751.66     1953.62    449.89 o 
   9   7  11     1165.10      771.25    478.01 o 
  11   7  11     1041.74       99.03    631.59 o 
 -16   8  11       34.73      297.95    713.94 o 
 -14   8  11     1114.71      716.14    458.67 o 
 -12   8  11     4880.38     4803.70    516.27 o 
 -10   8  11     7355.33     6656.03    542.85 o 
  -8   8  11    17640.39    16428.55    796.85 o 
  -6   8  11     9538.16    10094.86    484.67 o 
  -4   8  11    21609.02    21217.08    737.94 o 
  -2   8  11    32949.10    33123.95   1020.33 o 
   0   8  11     7672.39     8251.71    417.24 o 
   2   8  11     3197.68     2782.86    375.31 o 
   4   8  11     3927.72     4068.31    436.35 o 
   6   8  11     2107.72     2374.07    699.66 o 
   8   8  11     6139.54     6009.99    596.36 o 
  10   8  11     3167.49     2634.47    587.14 o 
  12   8  11     1235.46     -956.67    956.67 o 
 -15   9  11      100.73      -15.17    970.48 o 
 -13   9  11     2120.32     2162.82    478.18 o 
 -11   9  11     7356.08     7466.21    571.72 o 
  -9   9  11    28119.21    26804.35   2684.40 o 
  -7   9  11    23539.67    23821.96   1920.49 o 
  -5   9  11    19976.97    20467.19    734.71 o 
  -3   9  11    40450.43    42597.08   1251.76 o 
  -1   9  11    18057.81    19986.51    722.19 o 
   1   9  11     2925.76     3434.86    317.91 o 
   3   9  11    11661.74    11161.72    926.69 o 
   5   9  11      562.25      444.01    351.83 o 
   7   9  11     4771.87     4508.26    834.83 o 
   9   9  11     7838.51     7675.58    666.25 o 
  11   9  11     1433.20     -128.51    950.01 o 
 -16  10  11       33.98      -45.69    724.41 o 
 -14  10  11     1393.26      533.85    483.56 o 
 -12  10  11     6473.29     7478.36   1373.61 o 
 -10  10  11    18324.28    17479.28    857.22 o 
  -8  10  11    34806.02    33458.47   2000.92 o 
  -6  10  11    27824.74    26606.45   1049.67 o 
  -4  10  11    34123.70    33213.54   1024.69 o 
  -2  10  11    31872.51    32678.37   1015.13 o 
   0  10  11    14898.75    14994.30    626.60 o 
   2  10  11     5927.98     7352.19   1293.17 o 
   4  10  11     3732.36     4488.94    449.19 o 
   6  10  11       38.42      269.17    375.98 o 
   8  10  11     2600.62     3191.86    518.84 o 
  10  10  11     2820.02     2385.30    632.55 o 
  12  10  11      417.50    -1009.03   1009.03 o 
 -15  11  11       34.82     1370.76    711.08 o 
 -13  11  11     1869.73     2116.01    499.81 o 
 -11  11  11     9603.56     8357.97    734.88 o 
  -9  11  11    13475.71    13068.58    720.60 o 
  -7  11  11    27561.65    27118.33   1081.60 o 
  -5  11  11    18818.92    17466.20   1248.72 o 
  -3  11  11     6581.19     7351.02    438.72 o 
  -1  11  11    40895.84    39497.08   1294.99 o 
   1  11  11     2102.39     1920.72    382.13 o 
   3  11  11      821.94     1036.88    360.41 o 
   5  11  11      441.01      230.95    660.63 o 
   7  11  11     2872.47     2297.92    809.13 o 
   9  11  11     2503.86     2328.10    653.96 o 
  11  11  11     3487.64     2765.31   1086.13 o 
 -14  12  11     1587.32     1826.82    489.76 o 
 -12  12  11     2026.88     2161.24    480.88 o 
 -10  12  11     8445.14     9026.08    611.14 o 
  -8  12  11    11380.40    11591.06    652.85 o 
  -6  12  11     7143.15     7070.95    889.56 o 
  -4  12  11     6421.86     7316.90    423.11 o 
  -2  12  11    16414.36    15911.82    643.30 o 
   0  12  11    18024.75    18948.37    909.49 o 
   2  12  11     2977.52     3148.80    419.33 o 
   4  12  11      860.16      810.59    910.51 o 
   6  12  11       80.53     -374.50    374.50 o 
   8  12  11     4035.63     1447.86    841.49 o 
  10  12  11      889.13     -618.74    945.25 o 
 -15  13  11     1370.47      855.77    701.56 o 
 -13  13  11     3904.86     3933.69    547.08 o 
 -11  13  11     6511.09     6208.10    564.57 o 
  -9  13  11    12092.25    13064.84    729.64 o 
  -7  13  11    11587.38    11718.96    650.83 o 
  -5  13  11    11920.09    12613.66    686.31 o 
  -3  13  11    30457.27    28566.93    932.97 o 
  -1  13  11     6539.26     6975.85    417.81 o 
   1  13  11     7209.71     7430.23    528.93 o 
   3  13  11    11448.78     9997.59    614.20 o 
   5  13  11     4260.29     4227.17    495.10 o 
   7  13  11     1620.94     1384.20    446.40 o 
   9  13  11      898.93      994.93   1178.47 o 
  11  13  11      248.48     -888.14    970.00 o 
 -14  14  11     1420.24     1025.21    746.30 o 
 -12  14  11     6263.57     6385.40    586.61 o 
 -10  14  11     5940.24     5830.14    546.79 o 
  -8  14  11     7653.16     8440.62    594.17 o 
  -6  14  11     9466.79     9712.28    688.71 o 
  -4  14  11     8550.89     8123.55    740.66 o 
  -2  14  11    15787.95    15785.13    685.11 o 
   0  14  11      450.91      617.41    365.49 o 
   2  14  11     7295.61     7003.19    541.82 o 
   4  14  11    11123.32    10705.57    654.32 o 
   6  14  11      218.67      132.08    526.41 o 
   8  14  11     1077.70     -330.31    837.68 o 
  10  14  11       96.03     -924.31    924.31 o 
 -13  15  11     1931.84     2041.96   1306.50 o 
 -11  15  11     3883.51     4250.40    523.54 o 
  -9  15  11     5299.66     5345.88    535.17 o 
  -7  15  11     8613.48     8667.53   1198.93 o 
  -5  15  11     1803.97     1870.74    567.82 o 
  -3  15  11    12038.08    11984.53    851.46 o 
  -1  15  11     6165.79     5824.56    401.76 o 
   1  15  11     4729.28     3967.73    461.81 o 
   3  15  11     1539.54     1178.91    404.01 o 
   5  15  11      237.80      270.62    396.04 o 
   7  15  11     1251.16      527.03    821.03 o 
   9  15  11     1961.33      510.23    939.54 o 
 -12  16  11     6608.12     5886.78    587.45 o 
 -10  16  11     6467.12     5506.82    548.02 o 
  -8  16  11    13506.98    13899.63   1360.76 o 
  -6  16  11    10613.44    10953.78    655.06 o 
  -4  16  11    10250.49    11885.14    667.39 o 
  -2  16  11    19131.86    19039.58   1163.71 o 
   0  16  11    13268.21    13294.08    744.98 o 
   2  16  11     5125.56     5155.51    506.15 o 
   4  16  11     3560.04     3199.58    947.63 o 
   6  16  11        1.40     -276.09    419.72 o 
   8  16  11     1581.24      150.40    912.89 o 
 -13  17  11     5146.03     5425.26    596.90 o 
 -11  17  11     6499.53     6954.89    608.31 o 
  -9  17  11    16894.03    17708.96    901.73 o 
  -7  17  11    12540.97    12821.51    712.63 o 
  -5  17  11    15324.92    14212.17   1437.86 o 
  -3  17  11    14777.33    15059.91    920.98 o 
  -1  17  11    14999.30    14140.31   1087.09 o 
   1  17  11     4977.19     4914.45    501.52 o 
   3  17  11     3407.19     3064.62    518.79 o 
   5  17  11     1525.06     1108.70    646.35 o 
   7  17  11      780.83      321.22    744.40 o 
   9  17  11     1818.68      142.79    964.29 o 
 -12  18  11      983.25      -44.76    806.27 o 
 -10  18  11     8750.94     9225.60    667.81 o 
  -8  18  11    16827.91    16755.30    865.63 o 
  -6  18  11    12743.96    14515.90    917.64 o 
  -4  18  11    14650.09    15371.65   1198.94 o 
  -2  18  11    15149.70    15891.27   1313.67 o 
   0  18  11    10990.21    11343.27    684.68 o 
   2  18  11      279.46      143.55    414.64 o 
   4  18  11     2455.98     2075.80    847.20 o 
   6  18  11     2262.40     1716.82    492.05 o 
   8  18  11     2347.92     2065.85    579.16 o 
 -11  19  11     3931.72     4055.66    552.89 o 
  -9  19  11    16352.71    17105.00    895.42 o 
  -7  19  11    16839.95    16839.58    874.05 o 
  -5  19  11    15749.12    16731.35    859.14 o 
  -3  19  11    20889.74    22227.77    971.19 o 
  -1  19  11    17595.76    16696.25    893.60 o 
   1  19  11     1369.83     1035.52    663.96 o 
   3  19  11     1744.27     1709.77    682.52 o 
   5  19  11       21.64     -106.47    435.24 o 
   7  19  11     3533.56     3685.28    813.89 o 
 -12  20  11     5857.80     4756.71    804.37 o 
 -10  20  11     9685.78     9553.91    678.14 o 
  -8  20  11    24167.43    25745.45   1255.57 o 
  -6  20  11    10961.70    11730.32    789.61 o 
  -4  20  11    16512.54    16636.08    855.50 o 
  -2  20  11    18978.70    18823.14   1244.15 o 
   0  20  11     6607.54     6610.27   1088.51 o 
   2  20  11     6222.69     5876.08   1386.94 o 
   4  20  11     2045.24     1519.04    482.84 o 
   6  20  11      582.63      180.50   1120.40 o 
   8  20  11     3073.61     3404.99    779.62 o 
 -11  21  11     6493.25     7429.69    902.41 o 
  -9  21  11     4201.95     3205.24    549.57 o 
  -7  21  11    12454.58    13457.21    900.99 o 
  -5  21  11     4241.60     3923.94    512.65 o 
  -3  21  11    11350.23    11279.84   1164.19 o 
  -1  21  11    14636.65    15275.36   1119.45 o 
   1  21  11     3308.50     2952.88    514.86 o 
   3  21  11     1908.71     2434.43    581.14 o 
   5  21  11       80.66     -697.75    697.75 o 
   7  21  11     1908.68     1323.01    565.73 o 
 -10  22  11     3583.83     4085.45    559.44 o 
  -8  22  11     3613.64     3959.31   1665.37 o 
  -6  22  11     6982.99     7634.09    688.71 o 
  -4  22  11     7023.27     7241.98    822.45 o 
  -2  22  11     8773.46     8837.57    858.63 o 
   0  22  11     1931.06     1106.95    480.91 o 
   2  22  11     4298.56     4495.91    791.04 o 
   4  22  11     1388.33      576.87    489.21 o 
   6  22  11       14.39      -58.99    530.22 o 
  -9  23  11     6680.11     7914.78    653.56 o 
  -7  23  11     6802.18     8010.36    963.34 o 
  -5  23  11    10030.14    11139.92   1583.03 o 
  -3  23  11    10043.14     9458.21    911.93 o 
  -1  23  11     2242.38     2141.81    616.84 o 
   1  23  11     1699.74      710.85    771.53 o 
   3  23  11     5690.01     4965.08    619.48 o 
   5  23  11     4080.42     3843.68    819.60 o 
  -8  24  11     4891.77     4711.87    586.16 o 
  -6  24  11     3636.33     3213.74    630.17 o 
  -4  24  11     2256.47     2116.22    968.10 o 
  -2  24  11     8442.33     8588.16    871.95 o 
   0  24  11     5540.92     5364.98    767.24 o 
   2  24  11     1309.36     1363.40   1712.49 o 
   4  24  11     3714.37     2984.78    610.29 o 
  -7  25  11     3537.65     3920.07    557.60 o 
  -5  25  11     2135.35     2111.43    502.72 o 
  -3  25  11     4421.93     3705.80    709.18 o 
  -1  25  11    11241.14    12420.57   1029.02 o 
   1  25  11     2461.43     1633.07    561.03 o 
   3  25  11      389.73      -52.61    721.55 o 
  -6  26  11     7793.51     7504.88   1037.59 o 
  -4  26  11     9326.30     8513.92    917.64 o 
  -2  26  11     9993.92     8536.76    916.69 o 
   0  26  11     3452.77     2756.74    684.43 o 
   2  26  11     1877.24      119.94   1095.65 o 
 -16   0  12     4815.38     4106.56    806.27 o 
 -14   0  12     3825.98     3965.67    753.92 o 
 -12   0  12       82.12      129.46    588.28 o 
 -10   0  12     2352.29     3384.05    650.16 o 
  -8   0  12       21.39     -503.56    503.56 o 
  -6   0  12     7467.14     6943.26    712.03 o 
  -4   0  12    27103.65    27761.61   1511.64 o 
  -2   0  12    33673.63    35019.95   1793.41 o 
   0   0  12    16085.28    16028.32   1080.42 o 
   2   0  12    39403.91    42307.24   1564.53 o 
   4   0  12    70463.57    63981.92   3441.17 o 
   6   0  12     5162.23     4481.61    763.43 o 
   8   0  12      562.35      -57.11    612.08 o 
  10   0  12     2530.75     1801.02    812.93 o 
  12   0  12     1636.63      527.36    842.44 o 
 -15   1  12    11922.66    12130.01    775.69 o 
 -13   1  12     4037.85     3658.56    534.98 o 
 -11   1  12      298.35      594.22    584.95 o 
  -9   1  12      478.58     -160.59    375.45 o 
  -7   1  12      916.76     1129.32    391.71 o 
  -5   1  12    13980.18    13042.13    699.35 o 
  -3   1  12    15104.61    14575.99    728.28 o 
  -1   1  12    26525.84    25410.38   1419.30 o 
   1   1  12    13458.92    13783.69    590.95 o 
   3   1  12    17791.37    18487.34   1040.22 o 
   5   1  12    14141.44    15074.73    879.54 o 
   7   1  12     3296.53     3608.34    518.92 o 
   9   1  12     3409.49     4147.15   1207.03 o 
  11   1  12     1321.15      782.61    555.39 o 
 -16   2  12     5600.37     5226.07    617.13 o 
 -14   2  12    12244.48    11269.87    726.10 o 
 -12   2  12     2718.62     2710.68    470.15 o 
 -10   2  12      151.58      151.74    587.81 o 
  -8   2  12      579.70      694.27    374.87 o 
  -6   2  12     2357.66     2103.20    785.33 o 
  -4   2  12    17906.52    18927.33    838.01 o 
  -2   2  12    16280.62    16535.41    774.66 o 
   0   2  12    32933.14    32165.19   1003.99 o 
   2   2  12     4845.24     5075.70    481.25 o 
   4   2  12      753.96     1523.44    411.70 o 
   6   2  12    16803.53    18889.76   1008.97 o 
   8   2  12     8984.30     9818.65   1575.89 o 
  10   2  12     2616.92     2176.67    558.14 o 
  12   2  12      249.71     -585.50    585.50 o 
 -15   3  12     2699.49     2405.54    532.80 o 
 -13   3  12      946.94      310.63    439.46 o 
 -11   3  12      920.78      871.37    418.79 o 
  -9   3  12       32.47       85.28    374.51 o 
  -7   3  12      679.63     1278.69    374.22 o 
  -5   3  12     4213.52     4759.47    455.97 o 
  -3   3  12    20456.09    20308.38    861.70 o 
  -1   3  12    17772.75    18460.49    741.53 o 
   1   3  12    21637.79    22605.89    789.12 o 
   3   3  12    11649.66    11288.82    893.37 o 
   5   3  12    16209.86    16472.86   1279.37 o 
   7   3  12    12741.00    11955.13    754.47 o 
   9   3  12     2536.17     2738.53    534.12 o 
  11   3  12     2057.10      972.16    772.95 o 
 -16   4  12     1910.01     1272.23    512.17 o 
 -14   4  12     3410.70     4074.49    552.59 o 
 -12   4  12      140.46     -311.75    405.88 o 
 -10   4  12      473.74      -25.61    398.34 o 
  -8   4  12      168.43      454.82    375.58 o 
  -6   4  12     1043.77      949.79    550.21 o 
  -4   4  12     2394.59     2377.57    376.95 o 
  -2   4  12    16067.34    15187.84    611.33 o 
   0   4  12     6187.17     6386.82    386.52 o 
   2   4  12    11819.21    11780.57    550.32 o 
   4   4  12    21645.95    21909.25    985.05 o 
   6   4  12     9503.17    10003.54    687.14 o 
   8   4  12     3590.54     2941.10    534.44 o 
  10   4  12     5045.86     5232.52    649.22 o 
  12   4  12     1377.19     1323.67    646.33 o 
 -15   5  12     4946.79     4204.83    570.45 o 
 -13   5  12     2645.63     2506.82    535.45 o 
 -11   5  12       31.55     -386.89    386.89 o 
  -9   5  12      211.99      -26.19    375.93 o 
  -7   5  12       99.87      142.19    363.03 o 
  -5   5  12     3746.40     3797.14    421.67 o 
  -3   5  12     6317.42     6415.05    425.83 o 
  -1   5  12     8291.25     9089.52    443.96 o 
   1   5  12     5707.21     5829.34    376.92 o 
   3   5  12     2821.02     2913.26    475.96 o 
   5   5  12    10598.55    10626.51    687.34 o 
   7   5  12     4231.57     4131.49    535.45 o 
   9   5  12     3663.56     3367.12   1729.63 o 
  11   5  12     2783.52      933.53    964.76 o 
 -16   6  12     2223.72     1748.49    520.32 o 
 -14   6  12     1931.18     1664.81    480.68 o 
 -12   6  12      137.50     -407.05    407.05 o 
 -10   6  12        6.15      243.85    392.26 o 
  -8   6  12     1039.10      831.08    548.30 o 
  -6   6  12     7546.52     7640.53    419.94 o 
  -4   6  12     8828.70     8511.33    437.61 o 
  -2   6  12    12442.79    12429.33    558.02 o 
   0   6  12    13203.39    13464.67    585.39 o 
   2   6  12     4698.37     4405.87    762.96 o 
   4   6  12    15908.70    16085.90    818.86 o 
   6   6  12    12281.47    13556.60    946.68 o 
   8   6  12     7026.55     6665.21    647.36 o 
  10   6  12     4649.08     3878.60    633.17 o 
 -15   7  12     3320.27     3165.36    551.23 o 
 -13   7  12     1575.86     1032.27    465.92 o 
 -11   7  12      215.01       68.37    774.86 o 
  -9   7  12        1.38      131.48    384.04 o 
  -7   7  12     1206.08      848.44    435.98 o 
  -5   7  12     9204.72    10552.61    500.79 o 
  -3   7  12    21400.44    20855.15    748.63 o 
  -1   7  12    25788.93    25949.36    862.91 o 
   1   7  12    12129.13    13312.32    638.06 o 
   3   7  12    20332.21    20604.04    942.10 o 
   5   7  12    11067.31    11884.64   1083.28 o 
   7   7  12     6320.23     6494.89    604.04 o 
   9   7  12     3160.79     2987.92    728.21 o 
  11   7  12     2732.48     2882.15    635.39 o 
 -14   8  12    10485.26    11331.77    768.67 o 
 -12   8  12     1277.37     1203.44    451.91 o 
 -10   8  12        9.94      152.42    419.32 o 
  -8   8  12      119.44      564.27    392.26 o 
  -6   8  12      712.75      532.18    362.80 o 
  -4   8  12     7068.21     7089.61    410.86 o 
  -2   8  12    15948.73    15885.37    649.87 o 
   0   8  12    15092.28    15089.09    645.88 o 
   2   8  12    15300.73    14729.07   1266.04 o 
   4   8  12    11627.26    10724.98    659.62 o 
   6   8  12     7333.23     6673.87    902.41 o 
   8   8  12     2880.73     2975.33    531.46 o 
  10   8  12     1505.46      540.91    542.39 o 
 -15   9  12     9743.07     8896.59    692.18 o 
 -13   9  12     4343.61     4391.05    540.70 o 
 -11   9  12      656.46      -32.00    412.65 o 
  -9   9  12      721.14       77.47    397.92 o 
  -7   9  12      149.96      193.43    376.36 o 
  -5   9  12    15717.99    16389.17    662.74 o 
  -3   9  12    17890.79    17901.29    691.10 o 
  -1   9  12    26020.84    24219.63    957.13 o 
   1   9  12    22604.85    22474.73    993.80 o 
   3   9  12    10225.26    10421.36    629.78 o 
   5   9  12    10772.33    11480.84    692.03 o 
   7   9  12     9035.52    10830.43   2168.94 o 
   9   9  12     1196.68      896.89    811.98 o 
 -14  10  12     7223.65     7346.37   1461.19 o 
 -12  10  12      305.39      324.37    440.97 o 
 -10  10  12      514.69      882.78    437.44 o 
  -8  10  12      209.03     -207.89    381.19 o 
  -6  10  12     6965.65     6857.22    526.34 o 
  -4  10  12    22900.97    22048.71    786.41 o 
  -2  10  12    26118.70    27742.24    922.15 o 
   0  10  12    30282.38    30532.55   1232.70 o 
   2  10  12    20735.66    19841.68    925.67 o 
   4  10  12    14355.71    12429.87   1171.33 o 
   6  10  12    13297.41    13583.81   1227.97 o 
   8  10  12     4467.16     3832.25    584.50 o 
  10  10  12     2020.02     1344.79    838.64 o 
 -15  11  12     9215.65     8471.08    929.07 o 
 -13  11  12     2925.24     1886.36   1198.46 o 
 -11  11  12      290.92     -127.59    430.44 o 
  -9  11  12      763.06      143.28    399.33 o 
  -7  11  12     1906.28     1849.77    423.32 o 
  -5  11  12     8474.45     9055.71    575.12 o 
  -3  11  12    15193.99    16307.45    763.70 o 
  -1  11  12    18286.40    19366.48    730.82 o 
   1  11  12     5638.61     5588.92    498.11 o 
   3  11  12    15638.50    14807.06    816.07 o 
   5  11  12    11224.46    11488.16    778.19 o 
   7  11  12     1173.10     1883.84    850.06 o 
   9  11  12     3508.21     3465.67    594.11 o 
 -14  12  12     3617.36     4292.23    975.71 o 
 -12  12  12      418.02      317.99    452.96 o 
 -10  12  12      281.41      662.25    434.40 o 
  -8  12  12      767.10     1006.09    414.51 o 
  -6  12  12      692.81      314.47    375.93 o 
  -4  12  12     8199.98     8674.56    545.94 o 
  -2  12  12     7181.80     8053.15    449.54 o 
   0  12  12    11439.15    11684.88    664.81 o 
   2  12  12     8774.74     8822.84    594.13 o 
   4  12  12    18322.79    17735.78    909.63 o 
   6  12  12     7330.27     8621.82   1271.76 o 
   8  12  12     1220.47     1313.46    773.43 o 
 -13  13  12      818.88       62.06    509.61 o 
 -11  13  12      809.66      634.13    450.09 o 
  -9  13  12      373.71       95.68    413.61 o 
  -7  13  12      242.99      120.10    382.14 o 
  -5  13  12     4458.61     4898.68    484.87 o 
  -3  13  12    10386.05    10529.61    511.81 o 
  -1  13  12    12386.38    12337.02    559.90 o 
   1  13  12    15491.63    15031.24    825.18 o 
   3  13  12     3396.70     3271.16    456.41 o 
   5  13  12    14086.18    13879.57   1071.38 o 
   7  13  12     8055.11     8029.39   1081.37 o 
   9  13  12     6087.58     5876.16    799.61 o 
 -14  14  12     4006.09     4687.22    825.31 o 
 -12  14  12       79.38     -462.55    462.55 o 
 -10  14  12      364.74      571.42   1317.92 o 
  -8  14  12      169.21      611.15    424.70 o 
  -6  14  12     1070.38     1212.95    413.54 o 
  -4  14  12     4242.59     4290.88    466.53 o 
  -2  14  12    13094.83    12608.58    621.39 o 
   0  14  12     8267.95     7012.66    767.24 o 
   2  14  12     4380.67     4625.26    497.69 o 
   4  14  12     3654.77     3295.80    482.25 o 
   6  14  12     9602.33    10217.13    715.01 o 
   8  14  12     6221.86     4772.89   1023.31 o 
 -13  15  12     1335.77      960.83    504.42 o 
 -11  15  12       27.57     -384.99    475.48 o 
  -9  15  12      387.13     -171.56    427.04 o 
  -7  15  12      128.95        6.79    404.16 o 
  -5  15  12      792.68      829.43    413.98 o 
  -3  15  12     7115.15     6570.10    440.94 o 
  -1  15  12     4029.81     4181.76    488.73 o 
   1  15  12     4426.76     3582.89    471.10 o 
   3  15  12     6228.00     5931.66    996.18 o 
   5  15  12     8139.01     7911.24   1116.59 o 
   7  15  12     4008.09     2679.64    936.68 o 
 -12  16  12      214.93     -325.46    683.47 o 
 -10  16  12       31.67     -273.29    591.61 o 
  -8  16  12       32.28     -397.66    413.92 o 
  -6  16  12     3667.51     4006.04    501.11 o 
  -4  16  12     5283.94     5760.33    707.75 o 
  -2  16  12    10700.01    11450.77    548.74 o 
   0  16  12    10699.54    10685.85    671.02 o 
   2  16  12     8055.41     7621.31    599.86 o 
   4  16  12    12686.34    11313.67    717.93 o 
   6  16  12     8802.38     8560.04   1561.14 o 
   8  16  12     3162.21     3039.46   1053.77 o 
 -11  17  12       60.24     -452.32    452.32 o 
  -9  17  12        3.57     -550.25   1231.30 o 
  -7  17  12      959.96      940.84    440.81 o 
  -5  17  12     9408.92     9892.23    652.34 o 
  -3  17  12     8537.35    10689.62    646.03 o 
  -1  17  12    19687.87    19226.61    976.37 o 
   1  17  12    11544.72    11097.76    745.35 o 
   3  17  12    11714.65    12051.47    741.63 o 
   5  17  12     7304.69     6440.79    622.64 o 
   7  17  12     6439.58     5442.62    643.71 o 
 -12  18  12     1175.78      268.44    694.90 o 
 -10  18  12      874.48      860.28    483.37 o 
  -8  18  12     1502.31     1625.14    494.30 o 
  -6  18  12     3546.38     3485.13    500.86 o 
  -4  18  12     8057.69     8774.49    610.45 o 
  -2  18  12    13554.58    12745.17    990.94 o 
   0  18  12    10155.14    10501.89    683.61 o 
   2  18  12     7913.16     7765.97    621.56 o 
   4  18  12    10733.86    10444.82    731.46 o 
   6  18  12     3264.62     3594.95    655.39 o 
 -11  19  12      212.20     -639.69    639.69 o 
  -9  19  12      130.67      364.50    470.47 o 
  -7  19  12       83.59     -158.54    434.48 o 
  -5  19  12     9019.79     9945.51    668.13 o 
  -3  19  12    12224.95    12973.34    787.71 o 
  -1  19  12    18451.24    18967.08    985.32 o 
   1  19  12    10904.79     9673.23    693.17 o 
   3  19  12    13618.38    12617.38    904.32 o 
   5  19  12     7277.25     7230.57    664.84 o 
   7  19  12     2340.02     1851.47    689.19 o 
 -10  20  12        4.86     -462.57    462.57 o 
  -8  20  12      524.44      727.68    466.32 o 
  -6  20  12     2395.20     1967.22    486.90 o 
  -4  20  12    14782.80    15789.03    860.75 o 
  -2  20  12    13577.94    15035.47   1171.81 o 
   0  20  12    13255.33    12634.55   1245.58 o 
   2  20  12    11668.96    10834.24   1404.55 o 
   4  20  12     9373.30     7200.32    893.85 o 
   6  20  12     7154.09     5759.91    645.03 o 
  -9  21  12      357.69      574.26    891.94 o 
  -7  21  12      741.70       37.76    692.99 o 
  -5  21  12     2123.56     2114.32    732.97 o 
  -3  21  12     6941.28     6584.39    810.08 o 
  -1  21  12     6295.10     4877.60    731.07 o 
   1  21  12     6928.25     4951.64    580.74 o 
   3  21  12     8064.46     7834.23   1907.63 o 
   5  21  12     9779.78     8638.81   1054.72 o 
  -8  22  12      103.15     -332.87    511.18 o 
  -6  22  12      360.93      699.66    477.61 o 
  -4  22  12     2162.61     2272.53    500.24 o 
  -2  22  12     5490.08     5344.04    749.16 o 
   0  22  12     8864.29     8701.14    709.01 o 
   2  22  12     4187.03     3302.27    864.34 o 
   4  22  12     3552.46     2865.01   1325.06 o 
  -7  23  12      601.47      326.72    481.53 o 
  -5  23  12     3340.86     3166.63    537.08 o 
  -3  23  12     5458.83     5487.78    821.50 o 
  -1  23  12     8042.85     8096.02    880.52 o 
   1  23  12     6625.44     5780.69    646.09 o 
   3  23  12      867.05     -313.04    508.12 o 
  -6  24  12      636.89      699.74    488.31 o 
  -4  24  12     3564.66     2735.80    755.82 o 
  -2  24  12     3824.24     4033.26    739.64 o 
   0  24  12     2837.83     3172.73    686.33 o 
   2  24  12     3524.94     1522.11   1048.06 o 
  -5  25  12      446.82      575.91    697.75 o 
 -14   0  13    14293.46    14405.31   1169.90 o 
 -12   0  13     9439.28     8093.17    887.18 o 
 -10   0  13     4594.83     5104.16    735.83 o 
  -8   0  13    10952.65    11937.00    961.43 o 
  -6   0  13    14142.94    15005.96   1104.22 o 
  -4   0  13      753.28      733.93    504.51 o 
  -2   0  13       11.67      234.17    465.49 o 
   0   0  13      546.38      604.47    498.80 o 
   2   0  13    11455.98    12537.14    742.08 o 
   4   0  13     5628.91     7051.78    829.12 o 
   6   0  13    28576.57    28494.58   1892.40 o 
   8   0  13    30090.36    32278.44   2118.01 o 
  10   0  13     1110.52      522.60    808.17 o 
 -15   1  13     8260.58     8926.66    711.08 o 
 -13   1  13    17389.71    16912.39   1205.60 o 
 -11   1  13    11548.57    11418.73    699.89 o 
  -9   1  13    13775.43    13107.43    717.93 o 
  -7   1  13    17116.79    17231.32    842.63 o 
  -5   1  13     2562.14     2552.86    409.56 o 
  -3   1  13      134.76      201.54    338.29 o 
  -1   1  13      103.76     -204.13    329.48 o 
   1   1  13     1056.47     1052.59    295.07 o 
   3   1  13     8421.16    10157.66    664.35 o 
   5   1  13    10941.11    10520.54    724.92 o 
   7   1  13    10437.67    10196.56    736.99 o 
   9   1  13     3747.34     3145.28    752.96 o 
 -14   2  13    16166.11    16750.23    945.64 o 
 -12   2  13    16170.58    15103.66    852.81 o 
 -10   2  13    10994.00    10674.24    665.31 o 
  -8   2  13    26932.04    26282.42   1084.65 o 
  -6   2  13     7015.00     7170.48   1133.73 o 
  -4   2  13     1106.12      960.63    377.94 o 
  -2   2  13      559.90      846.80    431.22 o 
   0   2  13       91.02      139.31    267.66 o 
   2   2  13     2875.05     2503.41    408.40 o 
   4   2  13    18070.02    18367.51    990.07 o 
   6   2  13     3225.96     3877.75    990.47 o 
   8   2  13      426.70     1044.77    505.40 o 
  10   2  13     8473.40     8060.26    742.28 o 
 -15   3  13     6025.38     5646.98    630.01 o 
 -13   3  13    11038.55    11012.16    724.59 o 
 -11   3  13     2115.38     1921.13    468.13 o 
  -9   3  13     3643.78     3447.96    481.59 o 
  -7   3  13     7187.01     6833.66   1104.22 o 
  -5   3  13      458.35       -0.05    356.73 o 
  -3   3  13       51.36      -84.22    329.81 o 
  -1   3  13     1874.61     2164.27    311.98 o 
   1   3  13      592.90      631.27    291.06 o 
   3   3  13    10135.57    10476.02    629.58 o 
   5   3  13    10775.67    11606.40    745.65 o 
   7   3  13     4816.41     5350.14    603.10 o 
   9   3  13     6553.21     5635.78    813.41 o 
 -14   4  13     4707.95     3724.54    563.18 o 
 -12   4  13     5657.31     5051.37    670.15 o 
 -10   4  13     2591.21     2528.05    472.18 o 
  -8   4  13     5967.82     5753.68    528.03 o 
  -6   4  13     3562.93     3178.11    446.60 o 
  -4   4  13      127.21      -23.34    578.29 o 
  -2   4  13     4168.57     4005.72    359.05 o 
   0   4  13     2345.92     2568.50    324.53 o 
   2   4  13     3147.66     3780.33    451.16 o 
   4   4  13     4687.45     4966.44    528.73 o 
   6   4  13     7714.33     8190.70    658.81 o 
   8   4  13     8924.42     8185.60    709.83 o 
  10   4  13     3760.25     3836.67    636.28 o 
 -15   5  13     3598.83     2285.54    760.58 o 
 -13   5  13     9227.85     8535.98    664.12 o 
 -11   5  13     7428.82     8110.44    617.13 o 
  -9   5  13    10488.73    11398.58    671.47 o 
  -7   5  13    10843.50    11806.17    669.40 o 
  -5   5  13      736.20      388.93    281.49 o 
  -3   5  13     1356.42     1211.29    307.72 o 
  -1   5  13     1683.01     1070.79    298.18 o 
   1   5  13       56.68       23.03    280.41 o 
   3   5  13     1254.29     1743.51    403.13 o 
   5   5  13     3611.91     3108.33    485.69 o 
   7   5  13     2675.96     2659.74    579.72 o 
   9   5  13     2880.04     2823.69    575.60 o 
 -14   6  13     8539.43     7786.25    666.86 o 
 -12   6  13     4506.27     4981.30    569.11 o 
 -10   6  13     2823.08     2618.61    463.73 o 
  -8   6  13     7190.39     6866.62   1147.53 o 
  -6   6  13     5562.87     5290.44    469.77 o 
  -4   6  13      368.99      107.70    284.42 o 
  -2   6  13      724.42      477.26    286.65 o 
   0   6  13      157.12     -126.10    279.42 o 
   2   6  13      781.04      813.83    418.37 o 
   4   6  13     5923.57     7205.99    871.95 o 
   6   6  13     5779.93     5221.61    587.66 o 
   8   6  13     5115.23     4887.85    625.52 o 
  10   6  13     5343.94     4650.12    683.64 o 
 -13   7  13    10672.57    11456.16    753.00 o 
 -11   7  13     3628.17     3421.93    523.33 o 
  -9   7  13     5484.16     5577.94    536.76 o 
  -7   7  13     9850.89     8401.74    595.02 o 
  -5   7  13      933.57     1005.81    300.51 o 
  -3   7  13      115.69      -99.26    280.88 o 
  -1   7  13     1125.47      734.79    305.12 o 
   1   7  13     2589.37     2596.17    414.80 o 
   3   7  13     8583.42     8669.18    586.76 o 
   5   7  13     9312.87    10209.27   1051.86 o 
   7   7  13     8682.46     8339.42    690.90 o 
   9   7  13     4912.39     4840.10    729.64 o 
 -14   8  13    17051.83    15064.57    851.51 o 
 -12   8  13    15182.01    14233.84    811.08 o 
 -10   8  13    10277.98    10493.99    987.13 o 
  -8   8  13    16963.20    16828.08   1007.12 o 
  -6   8  13     9134.42     9307.97   1134.20 o 
  -4   8  13      220.17      236.98    290.30 o 
  -2   8  13     2146.71     2157.17    414.89 o 
   0   8  13     1142.60     1487.32    312.75 o 
   2   8  13     4101.01     3488.45    464.43 o 
   4   8  13    10943.39    10832.78    671.96 o 
   6   8  13     7886.21     7855.25    655.12 o 
   8   8  13     3999.34     4040.48   1019.98 o 
  10   8  13     4287.64     2832.89    816.74 o 
 -13   9  13    16840.52    16135.40    895.65 o 
 -11   9  13     8670.60     9074.01    670.24 o 
  -9   9  13    10720.56     8975.33    817.69 o 
  -7   9  13    17901.88    17490.10    854.89 o 
  -5   9  13     4007.08     4290.28    380.23 o 
  -3   9  13      672.42      155.02    292.00 o 
  -1   9  13       32.77      119.46    292.20 o 
   1   9  13     1041.45     1055.58    378.70 o 
   3   9  13    11186.65    11046.60    669.46 o 
   5   9  13    16356.21    15410.53   1390.75 o 
   7   9  13     4145.93     4666.53    601.04 o 
   9   9  13     4169.26     4007.10    648.09 o 
 -14  10  13    10683.28    10245.45   1017.60 o 
 -12  10  13    11053.49    12395.07    772.31 o 
 -10  10  13     8998.45     9595.32    674.77 o 
  -8  10  13    14597.21    14505.71    784.91 o 
  -6  10  13     5786.95     6858.42    550.17 o 
  -4  10  13       90.44     -283.36    283.36 o 
  -2  10  13      432.40      157.32    299.49 o 
   0  10  13      507.32      106.34    364.14 o 
   2  10  13     7209.75     7878.39   1304.60 o 
   4  10  13    12558.43    11252.31    733.45 o 
   6  10  13    13593.10    12055.99   1204.17 o 
   8  10  13     6242.76     4773.85    811.98 o 
 -13  11  13    11253.44    11520.05    764.04 o 
 -11  11  13     8907.96     9558.69    680.31 o 
  -9  11  13    10720.65    10409.09    669.06 o 
  -7  11  13    12827.29    12932.10    717.11 o 
  -5  11  13     2893.34     2644.44    636.83 o 
  -3  11  13       76.36      -26.62    306.44 o 
  -1  11  13      326.32      326.91    301.35 o 
   1  11  13     1412.51     1322.29    406.94 o 
   3  11  13     5919.70     6095.98    847.68 o 
   5  11  13     5009.96     4930.89    789.61 o 
   7  11  13    11767.94    12957.17   1746.29 o 
   9  11  13     2692.07     2390.25    699.66 o 
 -12  12  13    10239.42     9792.99    696.64 o 
 -10  12  13     3154.65     3877.10    534.78 o 
  -8  12  13    13422.49    14468.56    916.69 o 
  -6  12  13     5597.32     6071.97    545.25 o 
  -4  12  13     1973.28     1502.71    331.85 o 
  -2  12  13     1623.27     1649.28    335.54 o 
   0  12  13      296.34     -142.11    376.73 o 
   2  12  13     1279.73     1204.01    406.70 o 
   4  12  13     3847.53     3745.21    505.79 o 
   6  12  13     6548.10     5837.13   1026.16 o 
   8  12  13     7173.20     7497.37    802.46 o 
 -13  13  13     7154.20     6342.60    892.89 o 
 -11  13  13     1260.47     1593.47    805.32 o 
  -9  13  13     3335.06     3159.83    510.17 o 
  -7  13  13     5041.06     5601.07    549.21 o 
  -5  13  13      159.46      351.51    381.10 o 
  -3  13  13      388.43       72.27    314.56 o 
  -1  13  13      484.74      442.69    381.10 o 
   1  13  13      188.74     -381.20    381.20 o 
   3  13  13     7343.86     6725.41    576.78 o 
   5  13  13     7889.74     7313.49    633.02 o 
   7  13  13     2021.91     1679.18    924.31 o 
 -12  14  13     5077.21     5551.44    947.63 o 
 -10  14  13     2801.38     2593.45    604.94 o 
  -8  14  13     7200.15     7906.91    616.51 o 
  -6  14  13     2377.35     2261.30    469.12 o 
  -4  14  13      159.37     -246.13    385.96 o 
  -2  14  13     1117.03      624.17    501.40 o 
   0  14  13     1242.89     1377.25    461.68 o 
   2  14  13     2495.62     1484.73    446.47 o 
   4  14  13     5443.90     5935.15    934.30 o 
   6  14  13     2227.29     1638.24    890.99 o 
   8  14  13     1384.39     3309.80    692.99 o 
 -11  15  13     3984.19     4423.44   1091.84 o 
  -9  15  13     5397.71     5496.79    591.78 o 
  -7  15  13     7198.11     6618.73    593.20 o 
  -5  15  13     1314.85      779.31    424.41 o 
  -3  15  13      352.18      815.44    397.02 o 
  -1  15  13     2767.33     2240.45    636.83 o 
   1  15  13       50.99     -396.34    396.34 o 
   3  15  13     1376.20     1146.13    461.47 o 
   5  15  13     2129.32     1803.26    501.98 o 
   7  15  13     3300.80     2748.17    950.01 o 
 -10  16  13     3877.18     4700.58    583.16 o 
  -8  16  13     5972.85     5568.72    601.03 o 
  -6  16  13     3627.89     3099.68    504.63 o 
  -4  16  13      172.88     -391.85    407.95 o 
  -2  16  13     1241.23      175.40    422.86 o 
   0  16  13       19.21     -540.45    615.89 o 
   2  16  13     1316.75      495.31    451.26 o 
   4  16  13     6077.04     6450.41   1171.81 o 
   6  16  13     6792.04     5764.72    765.34 o 
 -11  17  13     5640.14     6460.64    894.80 o 
  -9  17  13     6642.01     7130.96    641.48 o 
  -7  17  13     7202.05     7314.69    675.86 o 
  -5  17  13      468.58      474.39    443.06 o 
  -3  17  13       55.65       58.69    413.24 o 
  -1  17  13        6.13     -406.86    415.20 o 
   1  17  13     1469.84      931.67    468.53 o 
   3  17  13     4508.94     3519.06    540.74 o 
   5  17  13     8964.38     8524.15   1228.44 o 
 -10  18  13     5728.16     5579.27    620.86 o 
  -8  18  13     9764.34     9784.39    709.98 o 
  -6  18  13    12464.86    14545.05   1664.90 o 
  -4  18  13     1290.71     1776.45    509.27 o 
  -2  18  13      421.56      653.01    564.48 o 
   0  18  13       22.49     -423.12    423.12 o 
   2  18  13     2909.08     1603.73    486.19 o 
   4  18  13     6334.62     4739.01    585.92 o 
   6  18  13     5677.75     4918.54    806.27 o 
  -9  19  13     6584.80     6710.59    678.71 o 
  -7  19  13    11765.14    12808.42    783.90 o 
  -5  19  13     1531.47     1559.78    484.12 o 
  -3  19  13       57.69     -268.44    547.35 o 
  -1  19  13       81.53      288.43    581.62 o 
   1  19  13     1088.03     1380.79    579.24 o 
   3  19  13     6528.80     6944.40    791.99 o 
   5  19  13     7780.44     8248.33    893.85 o 
  -8  20  13    10177.37    10820.27    878.14 o 
  -6  20  13     3218.25     3725.88    550.73 o 
  -4  20  13       72.64      325.12    573.53 o 
  -2  20  13        9.80     -569.24    569.24 o 
   0  20  13      344.63     -462.73    462.73 o 
   2  20  13     4669.88     4196.59    581.09 o 
   4  20  13     8163.28     7259.84    697.43 o 
  -7  21  13     6647.14     5617.94    604.17 o 
  -5  21  13     1881.16     2904.37    542.24 o 
  -3  21  13      276.83     -510.23    625.41 o 
  -1  21  13      539.72      655.87    624.46 o 
   1  21  13      184.60      -58.07    575.43 o 
   3  21  13     2482.93     1616.32    538.20 o 
  -6  22  13     1816.43     3173.68    806.27 o 
  -4  22  13     1138.70      491.19    640.64 o 
  -2  22  13      749.57      792.94    640.64 o 
   0  22  13      606.15      621.60    607.32 o 
   2  22  13     1136.87     -623.50    946.20 o 
 -12   0  14     4251.57     3928.55    754.87 o 
 -10   0  14     6200.37     6270.25    826.26 o 
  -8   0  14     5198.93     5251.71    737.73 o 
  -6   0  14    16274.54    16912.65   1202.27 o 
  -4   0  14     7155.42     8769.03    835.78 o 
  -2   0  14    28436.39    29110.47   1606.83 o 
   0   0  14     6698.70     7552.48    758.68 o 
   2   0  14     4209.15     5229.81    760.58 o 
   4   0  14       62.34     -603.51    603.51 o 
   6   0  14       15.70     -628.26    628.26 o 
   8   0  14      104.23     1230.82    720.60 o 
 -13   1  14      628.83     -484.60    484.60 o 
 -11   1  14     8537.90     8865.74    668.84 o 
  -9   1  14     7442.54     7685.77    605.43 o 
  -7   1  14    29341.32    32899.06   1276.21 o 
  -5   1  14    26884.82    27345.16   1417.88 o 
  -3   1  14    14764.19    14930.58    818.65 o 
  -1   1  14    15844.57    14794.74   1288.42 o 
   1   1  14     3156.41     3003.51    309.52 o 
   3   1  14      509.94      363.27    409.43 o 
   5   1  14      199.18     -434.94    434.94 o 
   7   1  14      531.68     -177.21    474.05 o 
   9   1  14      893.66       13.39    541.75 o 
 -14   2  14      757.70      970.95    730.12 o 
 -12   2  14     2468.94     2723.50    524.33 o 
 -10   2  14     6290.35     6284.27    620.65 o 
  -8   2  14    18149.00    17504.76    877.80 o 
  -6   2  14    28889.81    29610.71   1178.93 o 
  -4   2  14    19171.49    17524.93    839.70 o 
  -2   2  14    10886.93    11574.70    550.26 o 
   0   2  14    15937.46    17253.67    759.77 o 
   2   2  14     2335.88     2974.44    370.75 o 
   4   2  14      197.78     -281.64    420.39 o 
   6   2  14     3192.47     2052.24    520.28 o 
   8   2  14     1024.40      957.61    525.01 o 
 -13   3  14     2842.85     2664.10    552.95 o 
 -11   3  14     2004.00     1283.48    469.49 o 
  -9   3  14     4955.48     4240.59    520.29 o 
  -7   3  14    10078.97     9957.38    648.52 o 
  -5   3  14     7724.73     8307.26    578.19 o 
  -3   3  14     3706.93     3190.51    452.70 o 
  -1   3  14     9993.96     9805.60    493.41 o 
   1   3  14     7161.24     6546.08    533.52 o 
   3   3  14      204.73     -144.50    419.65 o 
   5   3  14     1637.88     1185.34    471.55 o 
   7   3  14      202.40     -394.61    480.29 o 
   9   3  14     1132.30      759.63    736.78 o 
 -12   4  14     4250.13     3781.50    565.73 o 
 -10   4  14      525.28       67.78    444.48 o 
  -8   4  14     7641.24     7981.46    606.05 o 
  -6   4  14    13246.68    13531.00   1058.53 o 
  -4   4  14     6443.86     6623.15    423.21 o 
  -2   4  14     4726.93     5540.09    410.54 o 
   0   4  14    11777.42    12716.70    579.64 o 
   2   4  14     2182.34     1604.64    428.06 o 
   4   4  14     2724.61     2354.93    472.69 o 
   6   4  14      430.28      603.27    478.78 o 
   8   4  14      555.03       31.33    618.27 o 
 -13   5  14     6096.34     7358.11    651.09 o 
 -11   5  14      587.91      207.45    467.28 o 
  -9   5  14     4415.55     3605.76    522.66 o 
  -7   5  14    14207.72    14133.14    780.75 o 
  -5   5  14    17846.58    16797.75   1016.68 o 
  -3   5  14     8941.84     9112.22    484.43 o 
  -1   5  14     7747.33     8941.63    479.19 o 
   1   5  14     9964.21     9559.18    793.90 o 
   3   5  14     1520.03     1227.97    647.30 o 
   5   5  14     2290.44     2471.58    504.20 o 
   7   5  14     2010.03     1928.48    538.54 o 
   9   5  14      155.07      -70.44    713.94 o 
 -12   6  14     3837.10     4156.53    573.81 o 
 -10   6  14     5098.32     4967.77    670.15 o 
  -8   6  14     5491.98     4943.53    531.17 o 
  -6   6  14    13773.22    15467.49    810.01 o 
  -4   6  14     8710.73     9490.18    493.71 o 
  -2   6  14     6111.29     6888.82    438.82 o 
   0   6  14    10094.08     9927.29    637.83 o 
   2   6  14      732.15      406.81    382.06 o 
   4   6  14      498.32      -56.16    661.58 o 
   6   6  14     1038.49      656.97    493.27 o 
   8   6  14      712.31     -493.60    520.15 o 
 -13   7  14      731.35     -661.58    661.58 o 
 -11   7  14     6288.17     6315.37    615.51 o 
  -9   7  14     3926.87     3956.11    518.96 o 
  -7   7  14     9724.23     9743.73    695.37 o 
  -5   7  14     9876.67     9866.68    517.25 o 
  -3   7  14     6518.74     5692.46    414.79 o 
  -1   7  14    10897.96    11606.61    546.82 o 
   1   7  14     3929.73     3600.00    474.76 o 
   3   7  14      890.34      803.24    410.77 o 
   5   7  14      339.03      919.31    652.06 o 
   7   7  14      180.71      -84.97   1096.60 o 
 -12   8  14     2339.43     1975.50    525.80 o 
 -10   8  14     6063.84     5641.04    584.91 o 
  -8   8  14    17565.72    16965.90    885.74 o 
  -6   8  14    29018.71    29677.14   1194.08 o 
  -4   8  14    15421.13    15716.32   1205.25 o 
  -2   8  14    14864.87    16283.05    693.67 o 
   0   8  14    12484.53    13174.22    735.04 o 
   2   8  14     2923.39     2991.17    464.30 o 
   4   8  14      582.09      317.94    695.85 o 
   6   8  14     1500.03      792.12    487.11 o 
   8   8  14      421.06      826.26    678.71 o 
 -13   9  14     2480.45     3099.43    792.94 o 
 -11   9  14     2397.55     2015.67    526.35 o 
  -9   9  14     8262.30     8430.73    646.20 o 
  -7   9  14    22973.92    23548.26   1047.88 o 
  -5   9  14    17772.54    17587.60    974.76 o 
  -3   9  14    11502.20    12241.16    568.48 o 
  -1   9  14    17523.34    16194.60    693.32 o 
   1   9  14     7678.81     6728.34    569.17 o 
   3   9  14      119.43     -117.88    403.84 o 
   5   9  14      812.13     -130.41    776.76 o 
   7   9  14       76.09     -235.44   1522.59 o 
 -12  10  14     2439.09     2383.63    541.72 o 
 -10  10  14     3532.31     2932.06    534.39 o 
  -8  10  14    10907.98    10612.74    686.70 o 
  -6  10  14    22321.07    22841.68   1024.42 o 
  -4  10  14    11883.91    13021.16    607.26 o 
  -2  10  14    11932.34    12543.01    592.71 o 
   0  10  14     5601.44     6211.49    549.98 o 
   2  10  14     1148.11     1320.62    549.25 o 
   4  10  14      134.47     -420.58    420.58 o 
   6  10  14      503.91     -794.85    794.85 o 
 -11  11  14    10604.54    11424.87   1048.06 o 
  -9  11  14     4962.56     3865.28    537.84 o 
  -7  11  14    20860.37    22242.79   1786.74 o 
  -5  11  14    19387.39    19295.77    927.82 o 
  -3  11  14    11161.60    11817.85    566.68 o 
  -1  11  14    12714.75    11494.78    708.22 o 
   1  11  14     2604.81     2645.66    467.86 o 
   3  11  14     1359.50      866.61    617.32 o 
   5  11  14       69.12     -682.52    757.72 o 
   7  11  14      334.13     1930.48    666.34 o 
 -12  12  14     2930.42     3285.05    806.27 o 
 -10  12  14     4062.98     3951.53    564.68 o 
  -8  12  14     8437.57     8583.37   1187.04 o 
  -6  12  14    12501.02    14044.48    774.73 o 
  -4  12  14     9819.78    10986.68    669.48 o 
  -2  12  14    12050.41    12482.62   1000.64 o 
   0  12  14    12013.06    11197.30    699.98 o 
   2  12  14     4016.99     3456.84    506.97 o 
   4  12  14      715.43      280.38    525.93 o 
   6  12  14     1240.72     1238.44    915.74 o 
 -11  13  14     1060.21     -165.63    718.69 o 
  -9  13  14     2743.96     3172.43    743.44 o 
  -7  13  14     6969.27     6400.68    584.68 o 
  -5  13  14     7639.90     7821.32   1863.37 o 
  -3  13  14     3165.48     2926.54    457.80 o 
  -1  13  14     5839.47     5425.58    802.94 o 
   1  13  14     5460.64     5448.89    862.43 o 
   3  13  14      150.86     -317.80    438.78 o 
   5  13  14      995.98     -833.88    833.88 o 
 -10  14  14     1450.37      973.35    528.38 o 
  -8  14  14     6090.82     6932.96   1072.33 o 
  -6  14  14    12234.22    11777.22    719.09 o 
  -4  14  14     4831.45     4583.17    525.57 o 
  -2  14  14     3494.91     3067.10    594.47 o 
   0  14  14     8440.77     7437.35    613.97 o 
   2  14  14      986.45      133.37    438.29 o 
   4  14  14     1425.87      721.80    732.50 o 
  -9  15  14     5126.59     4101.39    652.06 o 
  -7  15  14    11146.08    11259.71    743.03 o 
  -5  15  14     8688.47     9889.50    679.83 o 
  -3  15  14     4954.16     6063.25    569.12 o 
  -1  15  14     7961.60     8337.71    922.40 o 
   1  15  14     7284.44     7174.07    613.85 o 
   3  15  14     1211.02      198.73    472.15 o 
   5  15  14     1884.90     1554.08    730.59 o 
  -8  16  14     5615.11     5330.00    605.96 o 
  -6  16  14    12443.73    13373.54   1873.84 o 
  -4  16  14     6759.02     7092.33    826.74 o 
  -2  16  14     4429.08     2955.69    654.92 o 
   0  16  14     7013.34     5802.27    594.23 o 
   2  16  14     1857.66     1321.90    623.03 o 
   4  16  14      404.89      271.47    693.94 o 
  -7  17  14    10178.13    10690.50    744.87 o 
  -5  17  14    12301.50    14425.30   2301.73 o 
  -3  17  14     7307.82     6592.95    824.36 o 
  -1  17  14     6445.57     6334.32   1319.83 o 
   1  17  14     2412.85     2681.80   1149.44 o 
   3  17  14      360.08      232.07    467.19 o 
  -8  18  14     6264.48     4988.03    859.58 o 
  -6  18  14    14560.97    15434.59   1063.29 o 
  -4  18  14     9090.22    10175.66    701.86 o 
  -2  18  14    15116.54    14889.83   1187.04 o 
   0  18  14     9842.49    10005.90    715.04 o 
   2  18  14     1540.82      415.58    479.76 o 
  -7  19  14    14032.82    14807.02   1249.86 o 
  -5  19  14    11513.02    12206.25    775.57 o 
  -3  19  14     7521.28     7851.38    890.99 o 
  -1  19  14    10705.40    12567.16   1055.67 o 
   1  19  14     3006.24     1553.33    535.15 o 
  -6  20  14    12298.22    13362.01   1180.37 o 
 -12   0  15     3746.32     3792.42    824.36 o 
 -10   0  15      596.36     -294.14    626.36 o 
  -8   0  15      593.79     -105.66    600.66 o 
  -6   0  15     2103.23     2952.84    658.72 o 
  -4   0  15     1558.38     2066.60    625.41 o 
  -2   0  15     4326.78     4710.07    722.50 o 
   0   0  15     6859.28     7430.71    580.87 o 
   2   0  15    29465.48    33173.23   2094.21 o 
   4   0  15     3270.95     3264.11    782.47 o 
   6   0  15     5989.99     4442.58    896.70 o 
 -11   1  15      388.63     -480.76    480.76 o 
  -9   1  15      180.91      386.05    458.03 o 
  -7   1  15     1355.83     1213.65    434.00 o 
  -5   1  15     4079.95     4421.91    973.81 o 
  -3   1  15     5346.96     6272.70    835.30 o 
  -1   1  15    16050.75    15171.30    679.10 o 
   1   1  15    20895.58    21105.98    849.63 o 
   3   1  15    11762.10    13187.55    943.35 o 
   5   1  15     5345.30     5125.74    633.30 o 
 -12   2  15     3865.52     3840.97    830.07 o 
 -10   2  15      344.59      568.38    479.56 o 
  -8   2  15      527.67     -151.89    420.30 o 
  -6   2  15     3399.04     3137.16    487.80 o 
  -4   2  15     6770.70     6684.28    558.68 o 
  -2   2  15     8584.16     9318.77    511.48 o 
   0   2  15    20945.99    21884.54    827.32 o 
   2   2  15     9660.87    10305.86    721.97 o 
   4   2  15     9340.87    10379.11    753.26 o 
   6   2  15     7440.08     8088.66    750.12 o 
 -11   3  15     3661.18     2792.98    542.84 o 
  -9   3  15      309.97      212.42    456.67 o 
  -7   3  15      340.41      103.87    426.79 o 
  -5   3  15     1563.28      650.04    662.06 o 
  -3   3  15      919.51      989.96    339.60 o 
  -1   3  15     3748.89     3931.54    496.33 o 
   1   3  15     8196.23     8196.11    629.43 o 
   3   3  15     5574.33     5933.65    622.42 o 
   5   3  15     9110.44     8653.34    739.93 o 
 -10   4  15      555.57      872.39    480.24 o 
  -8   4  15      111.37      -95.10    553.54 o 
  -6   4  15      138.17      444.70    439.12 o 
  -4   4  15     1493.93     1831.65    351.34 o 
  -2   4  15     2101.58     2079.16    353.73 o 
   0   4  15     9111.35     9805.41    655.69 o 
   2   4  15     6402.08     6756.68    904.32 o 
   4   4  15     8201.29    10576.52   1409.78 o 
   6   4  15     6119.22     5812.90    928.59 o 
 -11   5  15      129.51     -460.04    460.04 o 
  -9   5  15     1086.68      706.78    454.57 o 
  -7   5  15      128.11     -424.08    424.08 o 
  -5   5  15     1422.37     1155.29    339.52 o 
  -3   5  15     5994.43     5465.71    427.66 o 
  -1   5  15     7100.36     7512.51    475.54 o 
   1   5  15    12804.59    12816.62    758.88 o 
   3   5  15     7816.06     8229.96    782.95 o 
   5   5  15     4649.29     4416.62    607.72 o 
 -10   6  15      460.50      383.63    472.05 o 
  -8   6  15        6.44      -21.44    434.13 o 
  -6   6  15     3699.59     3219.95    498.96 o 
  -4   6  15      602.37      -27.96    478.72 o 
  -2   6  15     2244.67     2360.32    361.81 o 
   0   6  15     7886.94     8220.63    625.91 o 
   2   6  15     9561.79    10878.79   1082.33 o 
   4   6  15     6441.77     6904.75    744.40 o 
   6   6  15     3783.88     4487.32    814.84 o 
 -11   7  15     2406.42     3085.08   1038.54 o 
  -9   7  15      451.04      -74.60    459.93 o 
  -7   7  15     4618.70     4854.94    551.91 o 
  -5   7  15      863.87      792.01    341.69 o 
  -3   7  15     1490.15      989.94    507.06 o 
  -1   7  15     4472.20     4373.96    513.41 o 
   1   7  15    10853.87    11131.90    733.93 o 
   3   7  15     7325.90     6670.06    952.87 o 
   5   7  15     3795.21     3824.62    577.96 o 
 -10   8  15       17.39     -411.20    479.92 o 
  -8   8  15      156.43     -430.38    430.38 o 
  -6   8  15     1884.99     1707.54    451.23 o 
  -4   8  15     4449.25     4487.88    418.13 o 
  -2   8  15    10860.74    10892.28    559.39 o 
   0   8  15    18090.47    18076.59    974.28 o 
   2   8  15    16102.16    16969.69    938.46 o 
   4   8  15     6828.98     6826.17    969.05 o 
   6   8  15     9827.64     9485.82   1040.44 o 
  -9   9  15      244.28      141.47    455.76 o 
  -7   9  15      160.49     -252.19    447.75 o 
  -5   9  15     4585.13     5004.16    527.88 o 
  -3   9  15     5262.59     6417.48   1045.48 o 
  -1   9  15    11183.50    12301.29    744.58 o 
   1   9  15    15739.20    16414.81    922.99 o 
   3   9  15     8488.85     8193.77    744.87 o 
   5   9  15    10392.15    12005.20   3008.05 o 
 -10  10  15      984.17      706.11    495.17 o 
  -8  10  15      285.61     -349.82    449.73 o 
  -6  10  15      679.38      481.51    439.21 o 
  -4  10  15     4369.97     3415.92    491.95 o 
  -2  10  15     6569.15     6335.15    587.93 o 
   0  10  15    11461.88    12591.29   1294.60 o 
   2  10  15    14053.82    14512.43    853.03 o 
   4  10  15     3257.10     3119.42    883.38 o 
  -9  11  15        1.80      131.45    470.03 o 
  -7  11  15     2320.31     1926.95    503.99 o 
  -5  11  15     3716.43     4077.08    514.92 o 
  -3  11  15     3428.11     3511.88    419.15 o 
  -1  11  15    10571.25    10821.15    718.79 o 
   1  11  15    14614.37    14165.86    842.82 o 
   3  11  15    10723.28    11302.21    740.20 o 
  -8  12  15      205.02     -463.45    466.10 o 
  -6  12  15     1806.61     1803.42    491.90 o 
  -4  12  15     2880.42     3727.18    876.24 o 
  -2  12  15     3059.39     2976.20    516.14 o 
   0  12  15    11558.06    11556.26    750.31 o 
   2  12  15    11397.67    11534.21    764.32 o 
   4  12  15     7757.89     5947.56   1011.88 o 
  -9  13  15        1.86     1060.43    748.20 o 
  -7  13  15       43.52     -489.28    489.28 o 
  -5  13  15      903.21      239.13    922.88 o 
  -3  13  15      357.78      781.52    656.82 o 
  -1  13  15     5047.29     5343.23    575.33 o 
   1  13  15     5902.96     6227.62   1136.11 o 
   3  13  15     4222.03     4449.71    800.56 o 
  -8  14  15      780.84     1445.00    759.63 o 
  -6  14  15      679.33      591.34    570.67 o 
  -4  14  15     1196.20      340.57    448.60 o 
  -2  14  15     2148.67     1961.01    500.71 o 
   0  14  15     8262.14     8236.92    672.63 o 
   2  14  15     2805.11     1799.68    770.57 o 
  -7  15  15      127.79     -138.98    729.17 o 
  -5  15  15     1624.44     2061.36    573.53 o 
  -3  15  15     4229.36     6046.55    829.12 o 
  -1  15  15     2844.24     3571.98   1004.27 o 
   1  15  15     8577.31     8306.92    688.15 o 
   3  15  15     5182.84     5315.49    770.10 o 
  -6  16  15      103.34     1450.72    761.53 o 
  -4  16  15     1952.26      759.63    641.59 o 
  -2  16  15     3341.42     2457.84    709.18 o 
   0  16  15     6299.91     4984.44    598.64 o 
   2  16  15     6675.83     7236.21    669.39 o 
  -5  17  15      325.76      706.32    737.73 o 
  -1  17  15     6020.04     5225.05    790.09 o 
  -8   0  16     5450.18     6097.96    857.67 o 
  -6   0  16     9579.17     9858.02    987.13 o 
  -4   0  16     1935.62      910.03    668.24 o 
  -2   0  16       75.18      773.94    890.04 o 
   0   0  16      170.17      895.75    632.07 o 
   2   0  16     2437.31     2440.71    737.73 o 
  -9   1  16     8876.88     7218.26    642.42 o 
  -7   1  16     4359.86     4096.26    555.19 o 
  -5   1  16     7540.25     8223.89    626.55 o 
  -3   1  16      279.98      434.04    341.48 o 
  -1   1  16      140.18      255.35    293.27 o 
   1   1  16     1927.30     1933.15    489.04 o 
   3   1  16     1936.24     2580.55    564.84 o 
  -8   2  16     4377.87     3531.19    550.39 o 
  -6   2  16     8062.34     7195.16    919.07 o 
  -4   2  16     2086.50     2543.89    382.45 o 
  -2   2  16      933.50      685.01    355.81 o 
   0   2  16     1300.63     1357.78    367.59 o 
   2   2  16     1252.15     1610.22    829.59 o 
  -9   3  16     1901.42     1451.68    587.81 o 
  -7   3  16     8484.27     9327.01    772.00 o 
  -5   3  16     5003.12     5276.64    445.85 o 
  -3   3  16      565.50      468.44    345.06 o 
  -1   3  16      325.56      217.54    349.27 o 
   1   3  16      137.16      -96.56    434.48 o 
   3   3  16      127.96      380.67    471.84 o 
  -8   4  16     2128.80     1680.29    495.01 o 
  -6   4  16     2369.02     2380.50    489.29 o 
  -4   4  16     3386.57     3741.83    525.73 o 
  -2   4  16     2095.01     1933.71    393.60 o 
   0   4  16      735.96      402.12    440.81 o 
   2   4  16       73.01      476.67    520.22 o 
  -9   5  16     1558.06      787.99    495.49 o 
  -7   5  16     1096.74      553.30    703.94 o 
  -5   5  16     1434.15     1174.66    364.27 o 
  -3   5  16     3086.74     2870.45    412.54 o 
  -1   5  16       39.17     -418.33    418.33 o 
   1   5  16     1257.13     1367.28    480.28 o 
   3   5  16     1622.69     1674.58    510.81 o 
  -8   6  16     5113.67     5132.45    581.52 o 
  -6   6  16     6221.83     6611.29    842.92 o 
  -4   6  16     2446.12     2263.30    391.08 o 
  -2   6  16      121.54       56.35    356.27 o 
   0   6  16       40.40      292.56    443.78 o 
   2   6  16       57.53     -684.43    684.43 o 
  -7   7  16     7736.54     8133.01    647.11 o 
  -5   7  16     8431.72    10337.44   1327.92 o 
  -3   7  16      399.86      471.63    357.57 o 
  -1   7  16       13.82     -425.53    425.53 o 
   1   7  16       74.56     -438.62    438.62 o 
   3   7  16      247.06      416.94    738.68 o 
  -8   8  16     2275.90     2542.21    524.15 o 
  -6   8  16     5847.73     6714.29    964.29 o 
  -4   8  16     2814.94     2366.01    408.05 o 
  -2   8  16       23.25     -421.41    755.82 o 
   0   8  16     1068.38      735.19    456.43 o 
   2   8  16     1573.47     1732.48    778.67 o 
  -7   9  16     4620.65     4675.98    573.79 o 
  -5   9  16     4141.00     4651.56    861.48 o 
  -3   9  16     1484.45     1654.77    399.37 o 
  -1   9  16      961.18      249.87    452.68 o 
   1   9  16     2290.90     1672.80    504.49 o 
  -8  10  16     7364.43     7646.72    950.01 o 
  -6  10  16     9106.11     9683.69   1473.56 o 
  -4  10  16     1588.04     1172.37    475.50 o 
  -2  10  16       60.76      235.48    991.89 o 
   0  10  16      178.36     -323.50    456.20 o 
   2  10  16     1952.61     1471.99    505.64 o 
  -7  11  16     4765.94     4818.59    836.73 o 
  -5  11  16     4420.99     5237.18    572.02 o 
  -3  11  16       52.96      206.57    617.79 o 
  -1  11  16      127.26     -449.48    449.48 o 
   1  11  16     1233.56     1452.12    726.31 o 
  -6  12  16     3494.50     2127.53    788.18 o 
  -4  12  16     2728.82     2599.42    846.73 o 
  -2  12  16      250.67     -395.93    459.77 o 
   0  12  16       57.62     -491.81    840.06 o 
  -5  13  16     5961.79     7372.57    927.16 o 
  -3  13  16     1380.37     1476.42    744.40 o 
  -1  13  16       53.11     -463.38    463.38 o 
  -6   0  17    11827.19    14023.59   1147.06 o 
  -4   0  17    15823.40    16245.36   1311.74 o 
  -2   0  17     9963.29    11360.65    743.42 o 
   0   0  17     5402.98     5635.33    844.35 o 
  -5   1  17    11698.30    12814.02    649.52 o 
  -3   1  17     9592.91     8920.31    701.62 o 
  -1   1  17     4569.70     4305.55    458.51 o 
  -6   2  17     7478.76     7963.07    662.99 o 
  -4   2  17    12512.09    13772.36    817.62 o 
  -2   2  17     5695.79     5421.75    473.31 o 
   0   2  17     4710.46     4749.10    884.33 o 
  -5   3  17     8542.81     8305.00    671.19 o 
  -3   3  17     9254.13     9594.89    561.32 o 
  -1   3  17     4266.56     3560.63    766.29 o 
  -6   4  17     5174.58     4771.94    820.55 o 
  -4   4  17     6222.93     6545.01    509.29 o 
  -2   4  17     2821.43     2867.32    534.90 o 
   0   4  17     5542.96     5812.36    629.38 o 
  -5   5  17     6979.72     7703.11    774.86 o 
  -3   5  17     2573.29     2329.44    424.51 o 
  -1   5  17     3030.67     2887.22    534.44 o 
  -6   6  17     4251.09     3167.02    791.99 o 
  -4   6  17     9761.54     9934.92    901.24 o 
  -2   6  17     6052.09     6205.12   1225.11 o 
   0   6  17     3403.82     2892.87    745.35 o 
  -5   7  17    10950.37    10250.21   1019.50 o 
  -3   7  17    10011.35    10356.18    731.46 o 
  -1   7  17     7523.38     6560.87    647.44 o 
  -4   8  17     8274.96     8593.88    984.28 o 
  -2   8  17     4120.13     3000.55    550.68 o 
                                                 
